# Supplementary material for: An RNA-Seq Transcriptome Analysis of Histone Modifiers and RNA Silencing Genes in Soybean during Floral Initiation Process
Source: PLoS One. 2013 Oct 16;8(10):e77502. doi: 10.1371/journal.pone.0077502 (PMC3797736; doi:10.1371/journal.pone.0077502)
Supplement: Table S1 — The raw transcriptome data of soybean histone modifiers and RNA silencing transcripts. (XLSX) [file pone.0077502.s001.xlsx]

## Sheet: JmjC
GeneID	L0_rpkm	L1_rpkm	L2_rpkm	L3_rpkm	S0_rpkm	S1_rpkm	S2_rpkm	S3_rpkm	S4_rpkm	GO Process	GO Function	GO Component	Annotation	Log2(L1/L0)	Log2(L2/L1)	Log2(L3/L2)	Log2(S1/S0)	Log2(S2/S1)	Log2(S3/S2)	Log2(S4/S3)
Glyma14g25920	1.28096	1.00228	1.03037	0.670234	20.766	39.1428	24.1525	28.9037	28.2434	-	GO:0046872//metal ion binding	-	transcription factor jumonji (jmjC) domain-containing protein	N/A	N/A	N/A	N/A	N/A	N/A	N/A
Glyma10g03550	2.0335	3.95342	3.46746	2.31996	6.65156	6.97953	5.30141	6.23249	6.36834	-	-	-	transcription factor jumonji (jmjC) domain-containing protein	N/A	N/A	N/A	N/A	N/A	N/A	N/A
Glyma11g02580	2.07814	3.44653	3.77735	2.77886	3.09763	4.05941	3.21883	3.48794	3.26445	-	GO:0046914//transition metal ion binding;GO:0003676//nucleic acid binding	GO:0043231//intracellular membrane-bounded organelle	transcription factor jumonji (jmjC) domain-containing protein	N/A	N/A	N/A	N/A	N/A	N/A	N/A
Glyma01g42890	3.4929	5.87516	3.84756	4.15751	5.89278	9.152	6.77906	8.60255	6.34278	-	GO:0005488//binding	-	transcription factor jumonji (jmjC) domain-containing protein	N/A	N/A	N/A	N/A	N/A	N/A	N/A
Glyma08g48350	2.08218	1.46501	1.34318	2.00598	3.75692	6.13225	4.4504	5.57806	4.82942	GO:0048827//phyllome development;GO:0048229//gametophyte development;GO:0070076//histone lysine demethylation;GO:0009791//post-embryonic development;GO:0006306//DNA methylation	GO:0005488//binding	-	transcription factor jumonji (jmjC) domain-containing protein	N/A	N/A	N/A	N/A	N/A	N/A	N/A
Glyma09g34040	22.9042	5.65357	3.12206	9.007	12.3068	9.50246	10.4439	12.6021	15.3653	GO:0010468//regulation of gene expression;GO:0009743//response to carbohydrate stimulus	-	GO:0043231//intracellular membrane-bounded organelle	transcription factor jumonji (jmj) family protein	-2.01837	N/A	1.52855	N/A	N/A	N/A	N/A
Glyma04g35940	0.957013	0.210421	0.454747	0.388964	2.0785	2.89401	1.91765	3.09611	3.30621	-	-	-	transcription factor jumonji (jmjC) domain-containing protein	N/A	N/A	N/A	N/A	N/A	N/A	N/A
Glyma10g29370	0.440947	3.10248	1.40192	1.14699	1.23762	0.927599	1.18751	0.840909	0.802896	-	GO:0046872//metal ion binding	-	transcription factor jumonji (jmjC) domain-containing protein	2.81474	-1.14601	N/A	N/A	N/A	N/A	N/A
Glyma02g16270	1.19927	0.675037	0.787442	0.693226	1.683	2.69103	1.34572	2.1237	1.24781	-	-	-	transcription factor jumonji (jmjC) domain-containing protein	N/A	N/A	N/A	N/A	N/A	N/A	N/A
Glyma0103s00290	3.41187	1.6996	1.98085	1.98206	1.75107	4.07675	1.86395	2.92797	3.11511	GO:0048827//phyllome development;GO:0048229//gametophyte development;GO:0070076//histone lysine demethylation;GO:0009791//post-embryonic development;GO:0006306//DNA methylation	GO:0046872//metal ion binding	-	transcription factor jumonji (jmjC) domain-containing protein	-1.00536	N/A	N/A	1.21918	-1.12906	N/A	N/A
Glyma20g37910	6.44811	14.4742	9.82393	8.54956	11.0078	17.6615	13.6788	13.4427	12.42	-	GO:0046872//metal ion binding	-	transcription factor jumonji (jmjC) domain-containing protein	1.16653	N/A	N/A	N/A	N/A	N/A	N/A
Glyma01g01860	14.2294	7.28608	4.93824	16.0104	5.86256	5.35889	4.63936	7.17623	9.02794	GO:0010468//regulation of gene expression;GO:0009743//response to carbohydrate stimulus	-	GO:0043231//intracellular membrane-bounded organelle	transcription factor jumonji (jmj) family protein	N/A	N/A	1.69694	N/A	N/A	N/A	N/A
Glyma07g39310	3.94258	5.50969	3.86192	4.89194	5.31481	5.11928	4.99504	4.02787	5.51672	-	GO:0046872//metal ion binding	-	transcription factor jumonji (jmjC) domain-containing protein	N/A	N/A	N/A	N/A	N/A	N/A	N/A
Glyma12g05890	0.308024	0	0	0.222563	8.64537	12.1495	8.246	7.76231	9.41449	-	GO:0016491//oxidoreductase activity	-	transcription factor jumonji (jmjC) domain-containing protein, similar to AtJmj30, demetylate H3K36me2	N/A	N/A	N/A	N/A	N/A	N/A	N/A
Glyma11g13910	0.328877	0.39048	0	0.178223	8.77736	9.68579	8.5011	7.97981	9.584	-	GO:0016491//oxidoreductase activity	-	transcription factor jumonji (jmjC) domain-containing protein, similar to AtJmj30, demetylate H3K36me2	N/A	N/A	N/A	N/A	N/A	N/A	N/A
Glyma10g43080	0.926951	1.83431	1.54448	1.25582	17.057	22.5989	18.1496	22.2715	18.7944	GO:0048827//phyllome development;GO:0048229//gametophyte development;GO:0070076//histone lysine demethylation;GO:0009791//post-embryonic development;GO:0006306//DNA methylation	GO:0005488//binding	-	IBM1 (increase in bonsai methylation 1); histone demethylase(H3-K9 specific) / transcription factor	N/A	N/A	N/A	N/A	N/A	N/A	N/A
Glyma08g48370	1.31107	0.762445	0.221918	0.492993	0.455954	0.928728	0.66911	0.956741	0.835192	GO:0048827//phyllome development;GO:0048229//gametophyte development;GO:0070076//histone lysine demethylation;GO:0009791//post-embryonic development;GO:0006306//DNA methylation	GO:0032452//histone demethylase activity;GO:0005488//binding	-	IBM1 (increase in bonsai methylation 1); histone demethylase(H3-K9 specific) / transcription factor	N/A	N/A	N/A	N/A	N/A	N/A	N/A
Glyma19g14700	1.74476	0.978974	1.05326	1.31653	12.3755	15.1693	13.7013	16.8548	13.5077	GO:0048827//phyllome development;GO:0048229//gametophyte development;GO:0070076//histone lysine demethylation;GO:0009791//post-embryonic development;GO:0006306//DNA methylation	-	-	IBM1 (increase in bonsai methylation 1); histone demethylase(H3-K9 specific) / transcription factor	N/A	N/A	N/A	N/A	N/A	N/A	N/A
Glyma20g23860	2.19178	3.34127	4.77416	3.91121	5.94755	8.80234	6.6863	7.39615	6.78106	GO:0044238//primary metabolic process;GO:0048856//anatomical structure development;GO:0006730//one-carbon metabolic process;GO:0007275//multicellular organismal development	-	-	IBM1 (increase in bonsai methylation 1); histone demethylase(H3-K9 specific) / transcription factor	N/A	N/A	N/A	N/A	N/A	N/A	N/A
Glyma19g12000	5.90422	10.9468	12.1714	10.3523	8.6605	13.5953	10.1955	12.2269	9.42831	GO:0048827//phyllome development;GO:0048229//gametophyte development;GO:0070076//histone lysine demethylation;GO:0009791//post-embryonic development;GO:0006306//DNA methylation	GO:0005488//binding	-	IBM1 (increase in bonsai methylation 1); histone demethylase(H3-K9 specific) / transcription factor	N/A	N/A	N/A	N/A	N/A	N/A	N/A
Glyma10g35350	3.41461	7.74189	6.68979	6.8529	7.49633	11.28	9.01604	10.5583	9.04251	GO:0070076//histone lysine demethylation;GO:0003006//reproductive developmental process;GO:0048827//phyllome development;GO:0000902//cell morphogenesis;GO:0009725//response to hormone stimulus;GO:0016573//histone acetylation	GO:0005488//binding	GO:0043231//intracellular membrane-bounded organelle	ELF6 (EARLY FLOWERING 6); transcription factor	1.18097	N/A	N/A	N/A	N/A	N/A	N/A
Glyma20g32160	3.31981	5.20783	5.00867	4.80214	6.97926	12.9348	9.75311	9.83177	9.45032	GO:0009725//response to hormone stimulus;GO:0000902//cell morphogenesis;GO:0070076//histone lysine demethylation	-	GO:0043231//intracellular membrane-bounded organelle	ELF6 (EARLY FLOWERING 6); transcription factor	N/A	N/A	N/A	N/A	N/A	N/A	N/A
Glyma06g18300	2.94261	1.46228	2.54456	1.25855	13.6241	18.5013	15.3824	17.1614	17.8272	GO:0048827//phyllome development;GO:0009725//response to hormone stimulus;GO:0000902//cell morphogenesis;GO:0070076//histone lysine demethylation;GO:0016573//histone acetylation;GO:0003006//reproductive developmental process	GO:0005488//binding	GO:0043231//intracellular membrane-bounded organelle	REF6 (RELATIVE OF EARLY FLOWERING 6); nucleic acid binding / transcription factor/ zinc ion binding	-1.00888	N/A	-1.01565	N/A	N/A	N/A	N/A
Glyma04g36630	4.42911	2.85127	2.30266	1.80191	20.2327	21.8588	17.9395	22.0143	27.62	GO:0070076//histone lysine demethylation;GO:0003006//reproductive developmental process;GO:0000902//cell morphogenesis;GO:0009725//response to hormone stimulus	GO:0005488//binding	GO:0043231//intracellular membrane-bounded organelle	REF6 (RELATIVE OF EARLY FLOWERING 6); nucleic acid binding / transcription factor/ zinc ion binding	N/A	N/A	N/A	N/A	N/A	N/A	N/A

## Sheet: HMT
GeneID	L0_rpkm	L1_rpkm	L2_rpkm	L3_rpkm	S0_rpkm	S1_rpkm	S2_rpkm	S3_rpkm	S4_rpkm	GO Process	GO Function	GO Component	Annotation	Log2(L1/L0)	Log2(L2/L1)	Log2(L3/L2)	Log2(S1/S0)	Log2(S2/S1)	Log2(S3/S2)	Log2(S4/S3)
Glyma08g29010	4.39429	4.28664	3.53933	3.33955	10.0206	8.93101	9.44651	9.03238	10.7758	GO:0010468//regulation of gene expression;GO:0006350//transcription	GO:0046872//metal ion binding;GO:0018024//histone-lysine N-methyltransferase activity	-	ATX2 (ARABIDOPSIS TRITHORAX-LIKE PROTEIN 2); DNA binding / histone methyltransferase(H3-K4 specific)	N/A	N/A	N/A	N/A	N/A	N/A	N/A
Glyma18g51890	8.60443	14.3111	13.0026	10.7053	16.3825	23.563	18.5106	18.8295	18.5246	GO:0010468//regulation of gene expression;GO:0006351//transcription, DNA-dependent	GO:0046872//metal ion binding;GO:0018024//histone-lysine N-methyltransferase activity	-	ATX2 (ARABIDOPSIS TRITHORAX-LIKE PROTEIN 2); DNA binding / histone methyltransferase(H3-K4 specific)	N/A	N/A	N/A	N/A	N/A	N/A	N/A
Glyma03g27430	5.76516	13.1074	11.6269	10.1965	23.8635	33.2461	30.5115	31.0318	24.0613	GO:0010468//regulation of gene expression	GO:0008168//methyltransferase activity	GO:0043231//intracellular membrane-bounded organelle	SUVH3 (SU(VAR)3-9 HOMOLOG 3); histone methyltransferase	1.18495	N/A	N/A	N/A	N/A	N/A	N/A
Glyma04g15120	1.7636	3.29305	2.27378	1.34781	41.4534	46.4226	44.7336	54.9536	41.2433	GO:0010468//regulation of gene expression;GO:0006325//chromatin organization	GO:0046914//transition metal ion binding;GO:0016279//protein-lysine N-methyltransferase activity	GO:0043231//intracellular membrane-bounded organelle	SUVH1 (SU(VAR)3-9 HOMOLOG 1); histone methyltransferase	N/A	N/A	N/A	N/A	N/A	N/A	N/A
Glyma04g42410	5.36218	4.98412	4.23289	4.18913	7.47596	8.5317	6.95078	8.35633	8.77511	GO:0048229//gametophyte development;GO:0009908//flower development;GO:0048513//organ development;GO:0016571//histone methylation	GO:0018024//histone-lysine N-methyltransferase activity	-	EFS (EARLY FLOWERING IN SHORT DAYS); histone methyltransferase(H3-K36 specific) / histone methyltransferase(H3-K4 specific)	N/A	N/A	N/A	N/A	N/A	N/A	N/A
Glyma13g25640	3.23259	3.70715	2.5597	3.83462	12.4256	9.95942	11.5798	11.6499	11.8929	GO:0010468//regulation of gene expression;GO:0006325//chromatin organization	GO:0046914//transition metal ion binding;GO:0016279//protein-lysine N-methyltransferase activity	GO:0043231//intracellular membrane-bounded organelle	SUVH1 (SU(VAR)3-9 HOMOLOG 1); histone methyltransferase	N/A	N/A	N/A	N/A	N/A	N/A	N/A
Glyma19g27690	5.48654	2.58602	1.93286	2.77117	30.6488	33.6168	27.2562	26.1759	26.6034	GO:0006259//DNA metabolic process	GO:0003690//double-stranded DNA binding;GO:0046914//transition metal ion binding;GO:0018024//histone-lysine N-methyltransferase activity;GO:0000166//nucleotide binding	GO:0043231//intracellular membrane-bounded organelle	SUVH4 (SU(VAR)3-9 HOMOLOG 4); double-stranded methylated DNA binding / histone methyltransferase(H3-K9 specific) / methyl-CpG binding / methyl-CpNpG binding / methyl-CpNpN binding	-1.08516	N/A	N/A	N/A	N/A	N/A	N/A
Glyma13g23490	0	0	0	0	0.918609	0.889757	1.08483	1.51238	2.44107	GO:0006259//DNA metabolic process	GO:0003690//double-stranded DNA binding;GO:0046914//transition metal ion binding;GO:0018024//histone-lysine N-methyltransferase activity;GO:0000166//nucleotide binding	GO:0043231//intracellular membrane-bounded organelle	SUVH4 (SU(VAR)3-9 HOMOLOG 4); double-stranded methylated DNA binding / histone methyltransferase(H3-K9 specific) / methyl-CpG binding / methyl-CpNpG binding / methyl-CpNpN binding	N/A	N/A	N/A	N/A	N/A	N/A	N/A
Glyma15g35450	1.93424	1.79836	1.55173	1.92169	12.9028	14.6289	13.5764	15.7146	15.1615	GO:0010468//regulation of gene expression;GO:0006325//chromatin organization	GO:0046914//transition metal ion binding;GO:0016279//protein-lysine N-methyltransferase activity	GO:0043231//intracellular membrane-bounded organelle	SUVH1 (SU(VAR)3-9 HOMOLOG 1); histone methyltransferase	N/A	N/A	N/A	N/A	N/A	N/A	N/A
Glyma06g12390	5.37646	6.89747	4.17216	5.33866	5.77663	8.33027	6.19304	7.07154	6.75187	GO:0048229//gametophyte development;GO:0010468//regulation of gene expression;GO:0009908//flower development	GO:0018024//histone-lysine N-methyltransferase activity	-	EFS (EARLY FLOWERING IN SHORT DAYS); histone methyltransferase(H3-K36 specific) / histone methyltransferase(H3-K4 specific)	N/A	N/A	N/A	N/A	N/A	N/A	N/A
Glyma16g05210	3.4483	1.81965	1.88868	1.16352	25.696	29.3925	25.219	26.7873	29.7016	GO:0006259//DNA metabolic process	GO:0003690//double-stranded DNA binding;GO:0046914//transition metal ion binding;GO:0018024//histone-lysine N-methyltransferase activity;GO:0000166//nucleotide binding	GO:0043231//intracellular membrane-bounded organelle	SUVH4 (SU(VAR)3-9 HOMOLOG 4); double-stranded methylated DNA binding / histone methyltransferase(H3-K9 specific) / methyl-CpG binding / methyl-CpNpG binding / methyl-CpNpN binding	N/A	N/A	N/A	N/A	N/A	N/A	N/A
Glyma19g30390	6.0981	9.36988	7.99567	10.5214	16.001	17.0729	15.8707	17.4532	18.7637	-	GO:0008168//methyltransferase activity	GO:0043231//intracellular membrane-bounded organelle	SUVH1 (SU(VAR)3-9 HOMOLOG 1); histone methyltransferase	N/A	N/A	N/A	N/A	N/A	N/A	N/A
Glyma11g04070	1.67196	2.99079	3.31988	4.14636	6.30618	5.60369	6.29619	8.917	7.24235	GO:0006259//DNA metabolic process;GO:0009743//response to carbohydrate stimulus;GO:0006479//protein amino acid methylation;GO:0006342//chromatin silencing;GO:0006325//chromatin organization	GO:0046914//transition metal ion binding;GO:0016279//protein-lysine N-methyltransferase activity;GO:0000166//nucleotide binding	GO:0043231//intracellular membrane-bounded organelle	SUVH5 (SU(VAR)3-9 HOMOLOG 5); histone methyltransferase	N/A	N/A	N/A	N/A	N/A	N/A	N/A
Glyma12g11060	4.98216	4.26106	3.88084	4.21166	9.71128	11.4557	9.03525	10.0069	9.54584	-	GO:0016740//transferase activity	-	SDG2 (SET DOMAIN-CONTAINING PROTEIN 2)	N/A	N/A	N/A	N/A	N/A	N/A	N/A
Glyma06g45740	5.952	7.24219	6.61415	6.17475	6.8147	9.50556	7.58922	7.16861	8.26495	-	GO:0016740//transferase activity	-	SDG2 (SET DOMAIN-CONTAINING PROTEIN 2)	N/A	N/A	N/A	N/A	N/A	N/A	N/A
Glyma13g38090	6.81903	10.9106	9.3656	9.51583	9.26595	14.3817	11.7029	12.7437	12.0395	-	GO:0016740//transferase activity	-	SDG2 (SET DOMAIN-CONTAINING PROTEIN 2), similar to AtSDG2/ATXR3, metylate H3K4me3	N/A	N/A	N/A	N/A	N/A	N/A	N/A
Glyma12g32290	6.03234	10.2997	8.68703	7.0933	6.91656	9.84774	7.52673	8.78839	7.86716	-	GO:0016740//transferase activity	-	SDG2 (SET DOMAIN-CONTAINING PROTEIN 2), similar to AtSDG2/ATXR3, metylate H3K4me3	N/A	N/A	N/A	N/A	N/A	N/A	N/A
Glyma11g05760	3.54228	2.22416	2.69621	2.40559	20.6979	19.8084	19.8384	18.7817	20.3601	GO:0009292//genetic transfer;GO:0006479//protein amino acid methylation;GO:0009887//organ morphogenesis;GO:0040029//regulation of gene expression, epigenetic;GO:0003006//reproductive developmental process	GO:0005488//binding;GO:0016740//transferase activity	-	CLF (CURLY LEAF); transcription factor	N/A	N/A	N/A	N/A	N/A	N/A	N/A
Glyma01g39490	3.03624	0.659733	1.45817	0.580722	17.187	17.7526	17.393	17.5624	19.4253	GO:0009292//genetic transfer;GO:0006479//protein amino acid methylation;GO:0009887//organ morphogenesis;GO:0040029//regulation of gene expression, epigenetic;GO:0003006//reproductive developmental process	GO:0005488//binding;GO:0016740//transferase activity	-	CLF (CURLY LEAF); transcription factor	-2.20233	N/A	-1.32824	N/A	N/A	N/A	N/A
Glyma10g01580	2.41387	4.22301	4.8473	3.46473	2.92104	3.43104	3.13744	3.55473	3.07585	GO:0040029//regulation of gene expression, epigenetic;GO:0003006//reproductive developmental process	GO:0005488//binding;GO:0016740//transferase activity	GO:0043231//intracellular membrane-bounded organelle	SWN (SWINGER); transcription factor	N/A	N/A	N/A	N/A	N/A	N/A	N/A
Glyma02g01540	2.51396	3.35554	2.68299	2.56443	3.11294	4.12192	3.05803	2.36691	3.41391	GO:0009292//genetic transfer;GO:0006479//protein amino acid methylation;GO:0009887//organ morphogenesis;GO:0040029//regulation of gene expression, epigenetic;GO:0003006//reproductive developmental process	GO:0005488//binding;GO:0008168//methyltransferase activity	GO:0043231//intracellular membrane-bounded organelle	SWN (SWINGER); transcription factor	N/A	N/A	N/A	N/A	N/A	N/A	N/A
Glyma20g30870	6.76828	8.87891	10.755	6.99286	11.5083	13.107	11.5291	11.3414	11.5383	GO:0003006//reproductive developmental process;GO:0006479//protein amino acid methylation	GO:0016279//protein-lysine N-methyltransferase activity	GO:0043231//intracellular membrane-bounded organelle	SDG26 (SET DOMAIN GROUP 26); histone-lysine N-methyltransferase	N/A	N/A	N/A	N/A	N/A	N/A	N/A
Glyma10g36720	5.45567	2.19011	3.95581	3.30112	15.5004	15.9478	16.3859	16.7895	17.2059	GO:0003006//reproductive developmental process;GO:0006479//protein amino acid methylation	GO:0016279//protein-lysine N-methyltransferase activity	GO:0043231//intracellular membrane-bounded organelle	SDG26 (SET DOMAIN GROUP 26); histone-lysine N-methyltransferase	-1.31675	N/A	N/A	N/A	N/A	N/A	N/A
Glyma06g29960	0.335584	0	0.115971	0.181858	12.7828	9.58918	12.3729	12.2853	13.5303	-	GO:0008276//protein methyltransferase activity	-	SDG4 (SET DOMAIN GROUP 4); histone methyltransferase	N/A	N/A	N/A	N/A	N/A	N/A	N/A
Glyma07g06190	6.58192	4.34439	6.22362	4.64734	6.8556	7.50934	7.4029	7.35951	6.02299	GO:0009292//genetic transfer	GO:0046872//metal ion binding;GO:0016741//transferase activity, transferring one-carbon groups	-	SDG14 (SET DOMAIN PROTEIN 14); DNA binding / protein binding / zinc ion binding	N/A	N/A	N/A	N/A	N/A	N/A	N/A
Glyma16g02800	1.90711	1.63256	1.66962	1.51578	2.3365	1.5156	2.01772	1.77518	1.86029	GO:0006351//transcription, DNA-dependent;GO:0009292//genetic transfer	GO:0046872//metal ion binding;GO:0008168//methyltransferase activity	-	SDG14 (SET DOMAIN PROTEIN 14); DNA binding / protein binding / zinc ion binding	N/A	N/A	N/A	N/A	N/A	N/A	N/A
Glyma17g32900	0.70067	0.398182	1.0058	0.876238	12.1561	20.2954	16.1222	16.9046	16.2455	-	GO:0046872//metal ion binding;GO:0008168//methyltransferase activity	GO:0043231//intracellular membrane-bounded organelle	SDG14 (SET DOMAIN PROTEIN 14); DNA binding / protein binding / zinc ion binding	N/A	N/A	N/A	N/A	N/A	N/A	N/A
Glyma03g37370	0.0816663	0.043095	0.0211667	0	3.66334	1.7824	2.45463	2.44042	2.74832	GO:0009292//genetic transfer	GO:0005488//binding;GO:0016740//transferase activity	-	SDG14 (SET DOMAIN PROTEIN 14); DNA binding / protein binding / zinc ion binding	N/A	N/A	N/A	-1.03934	N/A	N/A	N/A
Glyma14g13790	1.01019	2.63401	3.94281	2.31856	14.4745	22.126	17.4892	18.759	17.3313	-	GO:0046872//metal ion binding;GO:0008168//methyltransferase activity	GO:0043231//intracellular membrane-bounded organelle	SDG29 (SET DOMAIN GROUP 29); DNA binding / protein binding / zinc ion binding	N/A	N/A	N/A	N/A	N/A	N/A	N/A
Glyma04g41500	4.83627	11.1666	9.39399	10.5838	10.5502	14.9294	11.228	10.1847	11.7487	GO:0006351//transcription, DNA-dependent;GO:0009292//genetic transfer	GO:0046914//transition metal ion binding;GO:0016279//protein-lysine N-methyltransferase activity	GO:0043231//intracellular membrane-bounded organelle	SDG29 (SET DOMAIN GROUP 29); DNA binding / protein binding / zinc ion binding	1.20722	N/A	N/A	N/A	N/A	N/A	N/A
Glyma15g17030	0.974838	2.38899	1.96992	2.00567	2.64997	2.76326	2.06594	2.78522	2.06298	-	-	-	SDG25 (SET DOMAIN PROTEIN 25)	1.29317	N/A	N/A	N/A	N/A	N/A	N/A
Glyma09g05740	2.03091	2.76648	2.32587	1.99639	4.09523	5.14168	3.63417	5.88676	3.5705	-	-	-	SDG25 (SET DOMAIN PROTEIN 25)	N/A	N/A	N/A	N/A	N/A	N/A	N/A
Glyma09g28430	1.03455	0.833258	0.705633	0.53113	1.85574	2.92087	3.14227	2.9761	2.01831	-	GO:0016279//protein-lysine N-methyltransferase activity	GO:0043231//intracellular membrane-bounded organelle	ASHH3 (HISTONE-LYSINE N-METHYLTRANSFERASE ASHH3); histone-lysine N-methyltransferase	N/A	N/A	N/A	N/A	N/A	N/A	N/A
Glyma16g33220	0.56239	1.81772	0.583054	0.609534	1.30365	0.850334	1.04803	1.61594	1.2686	-	GO:0016279//protein-lysine N-methyltransferase activity	GO:0043231//intracellular membrane-bounded organelle	ASHH3 (HISTONE-LYSINE N-METHYLTRANSFERASE ASHH3); histone-lysine N-methyltransferase	1.69249	-1.64043	N/A	N/A	N/A	N/A	N/A
Glyma06g15660	2.82629	1.13348	0.761834	1.77666	3.79631	1.78366	3.75136	4.2734	4.08022	GO:0007049//cell cycle;GO:0009292//genetic transfer;GO:0048229//gametophyte development;GO:0006351//transcription, DNA-dependent	GO:0046914//transition metal ion binding;GO:0016279//protein-lysine N-methyltransferase activity	GO:0009536//plastid	ATXR5; DNA binding / protein binding	-1.31815	N/A	N/A	N/A	N/A	N/A	N/A
Glyma04g39260	4.49021	0.631857	0.879314	1.56813	5.0011	3.56843	4.03085	4.79124	6.91064	GO:0007049//cell cycle;GO:0009292//genetic transfer;GO:0048229//gametophyte development;GO:0006351//transcription, DNA-dependent	GO:0046914//transition metal ion binding;GO:0016279//protein-lysine N-methyltransferase activity	GO:0009536//plastid	ATXR5; DNA binding / protein binding	-2.82911	N/A	N/A	N/A	N/A	N/A	N/A
Glyma02g10600	0.473473	0	0.109082	0.342109	33.5918	17.375	28.2345	18.22	33.7663	GO:0007049//cell cycle;GO:0009292//genetic transfer;GO:0048229//gametophyte development;GO:0006351//transcription, DNA-dependent	GO:0046914//transition metal ion binding;GO:0008168//methyltransferase activity	GO:0009536//plastid	ATXR6; DNA binding / protein binding	N/A	N/A	N/A	N/A	N/A	N/A	N/A
Glyma18g52260	0.634438	0	0	0.0687621	31.6072	14.681	26.3002	23.4635	32.8616	GO:0007049//cell cycle;GO:0009292//genetic transfer;GO:0048229//gametophyte development;GO:0006351//transcription, DNA-dependent	GO:0046914//transition metal ion binding;GO:0016279//protein-lysine N-methyltransferase activity	GO:0009536//plastid	ATXR6; DNA binding / protein binding	N/A	N/A	N/A	-1.1063	N/A	N/A	N/A
Glyma13g38290	0.659329	2.25128	0.522718	1.38716	0.54428	1.26462	0.708762	0.911332	1.05929	-	GO:0046872//metal ion binding	-	ATXR2 (HISTONE-LYSINE N-METHYLTRANSFERASE ATXR2); zinc ion binding	1.77167	-2.10664	N/A	N/A	N/A	N/A	N/A
Glyma12g32180	2.9748	2.19392	2.71252	1.98112	15.5204	12.2897	15.8573	13.1819	12.4461	-	GO:0046872//metal ion binding	-	ATXR2 (HISTONE-LYSINE N-METHYLTRANSFERASE ATXR2); zinc ion binding	N/A	N/A	N/A	N/A	N/A	N/A	N/A
Glyma01g41120	0.0744002	0	0.0771339	0	3.1696	1.87815	2.86238	2.81236	2.24979	GO:0006259//DNA metabolic process;GO:0009743//response to carbohydrate stimulus;GO:0006479//protein amino acid methylation;GO:0006342//chromatin silencing;GO:0006325//chromatin organization	GO:0046914//transition metal ion binding;GO:0016279//protein-lysine N-methyltransferase activity;GO:0000166//nucleotide binding	GO:0043231//intracellular membrane-bounded organelle	SUVH6; methyl-CpG binding / methyl-CpNpG binding / methyl-CpNpN binding / methyltransferase	N/A	N/A	N/A	N/A	N/A	N/A	N/A
Glyma01g41340	1.57584	5.91051	5.07717	3.2845	6.82883	11.7556	8.41783	9.5853	6.50336	GO:0006259//DNA metabolic process;GO:0009743//response to carbohydrate stimulus;GO:0006479//protein amino acid methylation;GO:0006342//chromatin silencing;GO:0006325//chromatin organization	GO:0046914//transition metal ion binding;GO:0016279//protein-lysine N-methyltransferase activity;GO:0000166//nucleotide binding	GO:0043231//intracellular membrane-bounded organelle	SUVH6; methyl-CpG binding / methyl-CpNpG binding / methyl-CpNpN binding / methyltransferase	1.90716	N/A	N/A	N/A	N/A	N/A	N/A
Glyma11g04300	0.213485	0	0.0737765	0.231382	2.31831	2.91914	3.38802	3.74412	2.46423	GO:0006259//DNA metabolic process;GO:0009743//response to carbohydrate stimulus;GO:0006479//protein amino acid methylation;GO:0006342//chromatin silencing	GO:0000166//nucleotide binding;GO:0008276//protein methyltransferase activity	-	SUVH6; methyl-CpG binding / methyl-CpNpG binding / methyl-CpNpN binding / methyltransferase	N/A	N/A	N/A	N/A	N/A	N/A	N/A
Glyma16g18500	0.60437	0.0531539	0.104429	0.0545861	4.13977	6.48935	5.47385	5.71136	3.97935	GO:0010468//regulation of gene expression;GO:0006479//protein amino acid methylation;GO:0006325//chromatin organization	GO:0008168//methyltransferase activity	GO:0000790//nuclear chromatin	SUVH9; histone-lysine N-methyltransferase/ zinc ion binding	-3.50718	N/A	N/A	N/A	N/A	N/A	N/A
Glyma07g19420	2.19956	3.565	2.95906	5.02331	6.87699	6.80294	7.606	6.9822	5.69595	GO:0010468//regulation of gene expression;GO:0006479//protein amino acid methylation;GO:0006325//chromatin organization	GO:0046914//transition metal ion binding;GO:0016279//protein-lysine N-methyltransferase activity	GO:0000790//nuclear chromatin	SUVH9; histone-lysine N-methyltransferase/ zinc ion binding	N/A	N/A	N/A	N/A	N/A	N/A	N/A
Glyma20g00810	3.04046	3.20887	3.06036	3.39131	6.15468	6.11662	6.21783	4.88553	5.81645	GO:0010468//regulation of gene expression;GO:0006479//protein amino acid methylation;GO:0006325//chromatin organization	GO:0046914//transition metal ion binding;GO:0016279//protein-lysine N-methyltransferase activity	GO:0000790//nuclear chromatin	SUVH9; histone-lysine N-methyltransferase/ zinc ion binding	N/A	N/A	N/A	N/A	N/A	N/A	N/A
Glyma19g17460.2	2.3227	2.75031	2.55487	1.96481	2.04434	1.66844	1.58016	1.73631	1.76834	GO:0006351//transcription, DNA-dependent;GO:0009292//genetic transfer	GO:0046914//transition metal ion binding;GO:0016279//protein-lysine N-methyltransferase activity	GO:0043231//intracellular membrane-bounded organelle	0	N/A	N/A	N/A	N/A	N/A	N/A	N/A

## Sheet: HDAC
GeneID	L0_rpkm	L1_rpkm	L2_rpkm	L3_rpkm	S0_rpkm	S1_rpkm	S2_rpkm	S3_rpkm	S4_rpkm	GO Process	GO Function	GO Component	Annotation	Log2(L1/L0)	Log2(L2/L1)	Log2(L3/L2)	Log2(S1/S0)	Log2(S2/S1)	Log2(S3/S2)	Log2(S4/S3)
Glyma05g02540	1.85512	0.942679	0.926022	0.893611	5.61314	5.31176	5.12156	5.51026	4.15532	GO:0006476//protein amino acid deacetylation;GO:0009725//response to hormone stimulus;GO:0006970//response to osmotic stress	GO:0005488//binding;GO:0016811//hydrolase activity, acting on carbon-nitrogen (but not peptide) bonds, in linear amides	GO:0009526//plastid envelope	HDA6 (HISTONE DEACETYLASE 6); histone deacetylase	N/A	N/A	N/A	N/A	N/A	N/A	N/A
Glyma17g34770	4.7854	10.7556	9.92245	8.01994	3.86415	6.6646	5.71074	4.93419	3.84671	-	GO:0003824//catalytic activity	-	HDA2; histone deacetylase	1.16838	N/A	N/A	N/A	N/A	N/A	N/A
Glyma12g30600	8.77279	1.19313	2.25034	2.35254	164.907	143.596	157.361	132.868	140.183	GO:0009987//cellular process	GO:0005488//binding	GO:0005622//intracellular	HD2B (HISTONE DEACETYLASE 2B); histone deacetylase	-2.87828	N/A	N/A	N/A	N/A	N/A	N/A
Glyma12g09190	5.07831	7.18117	7.1231	5.28817	22.6244	21.8547	24.1028	25.6696	26.7756	GO:0006476//protein amino acid deacetylation	GO:0016811//hydrolase activity, acting on carbon-nitrogen (but not peptide) bonds, in linear amides	GO:0043231//intracellular membrane-bounded organelle	HDA9 (HISTONE DEACETYLASE 9); histone deacetylase	N/A	N/A	N/A	N/A	N/A	N/A	N/A
Glyma05g00460	0.819418	1.56746	1.48667	1.2489	2.5925	4.41716	3.64511	4.31653	3.17223	GO:0006476//protein amino acid deacetylation;GO:0016568//chromatin modification;GO:0045595//regulation of cell differentiation	GO:0004468//lysine N-acetyltransferase activity	GO:0043231//intracellular membrane-bounded organelle	HDA05 (HISTONE DEACETYLASE 5); histone deacetylase	N/A	N/A	N/A	N/A	N/A	N/A	N/A
Glyma17g05340	4.94582	1.41075	2.91023	2.17314	119.789	121.477	149.266	123.726	105.876	GO:0009987//cellular process	GO:0046872//metal ion binding	GO:0005622//intracellular	HD2C (HISTONE DEACETYLASE 2C); histone deacetylase/ nucleic acid binding / transcription repressor/ zinc ion binding	-1.80975	N/A	N/A	N/A	N/A	N/A	N/A
Glyma06g18850	0.384433	0.231844	0.170811	0	1.76163	2.07955	2.16571	1.62711	2.08926	GO:0006476//protein amino acid deacetylation;GO:0009725//response to hormone stimulus;GO:0006970//response to osmotic stress	GO:0005488//binding;GO:0016811//hydrolase activity, acting on carbon-nitrogen (but not peptide) bonds, in linear amides	GO:0009526//plastid envelope	HDA6 (HISTONE DEACETYLASE 6); histone deacetylase	N/A	N/A	N/A	N/A	N/A	N/A	N/A
Glyma08g44240	1.39019	0.872387	1.20755	1.22167	15.8184	22.0126	23.1646	21.5343	15.9796	GO:0016458//gene silencing;GO:0006351//transcription, DNA-dependent;GO:0006464//protein modification process	GO:0004407//histone deacetylase activity;GO:0003676//nucleic acid binding;GO:0046914//transition metal ion binding;GO:0051287//NAD or NADH binding	GO:0016585//chromatin remodeling complex	SRT1 (sirtuin 1); DNA binding / NAD or NADH binding / NAD-dependent histone deacetylase/ zinc ion binding	N/A	N/A	N/A	N/A	N/A	N/A	N/A
Glyma19g37540	9.81322	7.09729	7.79817	4.75103	61.2176	69.004	74.4063	76.9471	60.6408	GO:0050896//response to stimulus	-	GO:0005622//intracellular	HD2C (HISTONE DEACETYLASE 2C); histone deacetylase/ nucleic acid binding / transcription repressor/ zinc ion binding	N/A	N/A	N/A	N/A	N/A	N/A	N/A
Glyma05g07990	3.1015	4.75769	4.44929	3.47875	18.4729	24.7323	20.5	19.9327	19.1372	-	-	GO:0043231//intracellular membrane-bounded organelle	HDA15; histone deacetylase	N/A	N/A	N/A	N/A	N/A	N/A	N/A
Glyma04g36090	6.36139	3.72555	4.42216	4.0252	25.8015	28.6595	29.5669	25.8082	23.171	GO:0006476//protein amino acid deacetylation;GO:0009725//response to hormone stimulus;GO:0006970//response to osmotic stress	GO:0005488//binding;GO:0016811//hydrolase activity, acting on carbon-nitrogen (but not peptide) bonds, in linear amides	GO:0009526//plastid envelope	HDA6 (HISTONE DEACETYLASE 6); histone deacetylase	N/A	N/A	N/A	N/A	N/A	N/A	N/A
Glyma17g09320	11.8906	17.1324	11.2198	10.4593	17.8268	19.9021	17.9007	15.5985	14.1874	GO:0006476//protein amino acid deacetylation;GO:0009725//response to hormone stimulus;GO:0006970//response to osmotic stress	GO:0005488//binding;GO:0016811//hydrolase activity, acting on carbon-nitrogen (but not peptide) bonds, in linear amides	GO:0009526//plastid envelope	HDA6 (HISTONE DEACETYLASE 6); histone deacetylase	N/A	N/A	N/A	N/A	N/A	N/A	N/A
Glyma12g09000	4.93421	0.752198	0.966262	1.30725	103.812	80.7899	100.875	100.427	95.9408	GO:0009987//cellular process	GO:0005488//binding	GO:0005622//intracellular	HD2C (HISTONE DEACETYLASE 2C); histone deacetylase/ nucleic acid binding / transcription repressor/ zinc ion binding	-2.71364	N/A	N/A	N/A	N/A	N/A	N/A
Glyma11g19480	0.694132	0	0.102805	0.107474	23.9056	20.5473	25.7037	24.3137	29.0182	GO:0009987//cellular process	GO:0005488//binding	GO:0005622//intracellular	HD2C (HISTONE DEACETYLASE 2C); histone deacetylase/ nucleic acid binding / transcription repressor/ zinc ion binding	-9.43907	N/A	N/A	N/A	N/A	N/A	N/A
Glyma06g16260	11.1068	2.10871	4.87401	3.69414	10.5443	5.74847	7.29136	8.64537	9.22905	GO:0016458//gene silencing;GO:0006351//transcription, DNA-dependent;GO:0006464//protein modification process	GO:0004407//histone deacetylase activity;GO:0003676//nucleic acid binding;GO:0046914//transition metal ion binding;GO:0051287//NAD or NADH binding	GO:0016585//chromatin remodeling complex	SRT2 (SIRTUIN 2); DNA binding / NAD or NADH binding / NAD-dependent histone deacetylase/ zinc ion binding	-2.397	1.20874	N/A	N/A	N/A	N/A	N/A
Glyma11g19290	4.16839	6.11012	5.44195	5.22896	11.5293	14.8177	14.4407	12.3026	14.4571	GO:0006476//protein amino acid deacetylation	GO:0016811//hydrolase activity, acting on carbon-nitrogen (but not peptide) bonds, in linear amides	GO:0043231//intracellular membrane-bounded organelle	HDA9 (HISTONE DEACETYLASE 9); histone deacetylase	N/A	N/A	N/A	N/A	N/A	N/A	N/A
Glyma12g31380	29.1518	27.4547	34.3249	22.9696	38.5216	41.7604	46.4979	38.1922	38.7725	GO:0006476//protein amino acid deacetylation	GO:0003824//catalytic activity	-	HDA08; histone deacetylase	N/A	N/A	N/A	N/A	N/A	N/A	N/A
Glyma03g34850	4.76805	2.36807	3.6832	2.43188	41.2348	39.1379	37.2275	51.4342	38.2568	GO:0050896//response to stimulus	-	GO:0005622//intracellular	HD2C (HISTONE DEACETYLASE 2C); histone deacetylase/ nucleic acid binding / transcription repressor/ zinc ion binding	-1.00969	N/A	N/A	N/A	N/A	N/A	N/A
Glyma05g32600	4.09775	3.71927	2.12416	4.61891	1.39658	1.33614	0.906498	0.921009	0.879374	GO:0006476//protein amino acid deacetylation	GO:0003824//catalytic activity	GO:0009536//plastid	hda14 (histone deacetylase 14); histone deacetylase	N/A	N/A	1.12066	N/A	N/A	N/A	N/A
Glyma06g00200	0.958644	1.19998	0.647169	1.01484	4.11195	4.03331	4.93185	4.85137	3.47948	GO:0006476//protein amino acid deacetylation;GO:0009292//genetic transfer;GO:0009611//response to wounding;GO:0016570//histone modification;GO:0007275//multicellular organismal development;GO:0006350//transcription	GO:0005488//binding;GO:0016811//hydrolase activity, acting on carbon-nitrogen (but not peptide) bonds, in linear amides;GO:0016564//transcription repressor activity	GO:0043231//intracellular membrane-bounded organelle	HD1 (HISTONE DEACETYLASE 1); basal transcription repressor/ histone deacetylase/ protein binding	N/A	N/A	N/A	N/A	N/A	N/A	N/A
Glyma17g13000	2.39893	0.710683	0.610859	0.592988	14.1328	14.9182	14.1678	13.5011	12.1518	-	-	GO:0043231//intracellular membrane-bounded organelle	HDA15; histone deacetylase	-1.75511	N/A	N/A	N/A	N/A	N/A	N/A
Glyma04g38730	29.1007	13.5854	25.4445	23.6144	10.1921	8.16586	8.28607	8.59669	8.84323	GO:0016458//gene silencing;GO:0006351//transcription, DNA-dependent;GO:0006464//protein modification process	GO:0004407//histone deacetylase activity;GO:0003676//nucleic acid binding;GO:0046914//transition metal ion binding;GO:0051287//NAD or NADH binding	GO:0016585//chromatin remodeling complex	SRT2 (SIRTUIN 2); DNA binding / NAD or NADH binding / NAD-dependent histone deacetylase/ zinc ion binding	-1.09899	N/A	N/A	N/A	N/A	N/A	N/A
Glyma17g08580	0.690744	0.392541	0.716124	0.34553	16.5111	18.0518	20.4933	19.9764	19.3843	GO:0006476//protein amino acid deacetylation	-	GO:0043231//intracellular membrane-bounded organelle	HDA05 (HISTONE DEACETYLASE 5); histone deacetylase	N/A	N/A	N/A	N/A	N/A	N/A	N/A
Glyma18g08450	0.543638	0.163929	0.161032	0.0841729	12.1834	19.605	17.778	20.0737	10.4922	GO:0016458//gene silencing;GO:0006351//transcription, DNA-dependent;GO:0006464//protein modification process	GO:0004407//histone deacetylase activity;GO:0003676//nucleic acid binding;GO:0046914//transition metal ion binding;GO:0051287//NAD or NADH binding	GO:0016585//chromatin remodeling complex	SRT1 (sirtuin 1); DNA binding / NAD or NADH binding / NAD-dependent histone deacetylase/ zinc ion binding	N/A	N/A	N/A	N/A	N/A	N/A	N/A

## Sheet: HAT
GeneID	L0_rpkm	L1_rpkm	L2_rpkm	L3_rpkm	S0_rpkm	S1_rpkm	S2_rpkm	S3_rpkm	S4_rpkm	GO Process	GO Function	GO Component	Annotation	Log2(L1/L0)	Log2(L2/L1)	Log2(L3/L2)	Log2(S1/S0)	Log2(S2/S1)	Log2(S3/S2)	Log2(S4/S3)
Glyma17g23240	3.90762	3.31938	3.70536	3.56376	10.1747	11.9294	11.7336	10.4186	11.807	GO:0016568//chromatin modification;GO:0009845//seed germination	GO:0004468//lysine N-acetyltransferase activity	GO:0043231//intracellular membrane-bounded organelle	GTE6 (GENERAL TRANSCRIPTION FACTOR GROUP E6); DNA binding / H3/H4 histone acetyltransferase	N/A	N/A	N/A	N/A	N/A	N/A	N/A
Glyma19g34340	1.74972	2.19093	1.72177	2.18568	12.0396	9.70109	9.27029	8.69549	9.92239	GO:0009314//response to radiation;GO:0016570//histone modification;GO:0009791//post-embryonic development;GO:0009653//anatomical structure morphogenesis;GO:0010557//positive regulation of macromolecule biosynthetic process	GO:0003676//nucleic acid binding;GO:0004402//histone acetyltransferase activity	GO:0043231//intracellular membrane-bounded organelle;GO:0043234//protein complex	GCN5; DNA binding / H3 histone acetyltransferase/ histone acetyltransferase	N/A	N/A	N/A	N/A	N/A	N/A	N/A
Glyma02g41830	2.46713	0.642494	0.465051	0.729259	46.3457	40.0708	53.3448	57.448	53.8821	GO:0016568//chromatin modification;GO:0045449//regulation of transcription	GO:0004402//histone acetyltransferase activity	GO:0043231//intracellular membrane-bounded organelle	HAG2 (HISTONE ACETYLTRANSFERASE OF THE GNAT FAMILY 2); H4 histone acetyltransferase/ histone acetyltransferase	-1.94108	N/A	N/A	N/A	N/A	N/A	N/A
Glyma04g16180	9.76983	18.49	14.8505	14.5298	27.2444	35.6961	30.8399	33.0205	28.0526	GO:0010468//regulation of gene expression;GO:0006325//chromatin organization	GO:0004468//lysine N-acetyltransferase activity;GO:0046914//transition metal ion binding	GO:0043231//intracellular membrane-bounded organelle;GO:0044427//chromosomal part	HAM1 (HISTONE ACETYLTRANSFERASE OF THE MYST FAMILY 1); H3/H4 histone acetyltransferase/ histone acetyltransferase/ nucleic acid binding / zinc ion binding	N/A	N/A	N/A	N/A	N/A	N/A	N/A
Glyma14g07140	3.52392	3.37045	3.42506	2.98385	38.6722	43.3976	46.498	51.7148	48.0522	GO:0044238//primary metabolic process;GO:0010468//regulation of gene expression;GO:0006325//chromatin organization	GO:0004402//histone acetyltransferase activity	GO:0043231//intracellular membrane-bounded organelle	HAG2 (HISTONE ACETYLTRANSFERASE OF THE GNAT FAMILY 2); H4 histone acetyltransferase/ histone acetyltransferase	N/A	N/A	N/A	N/A	N/A	N/A	N/A
Glyma04g36790	12.4158	7.87503	7.48224	8.8164	39.1454	40.1749	38.2372	33.4606	33.529	GO:0040007//growth;GO:0009292//genetic transfer	GO:0004468//lysine N-acetyltransferase activity	-	ELO3 (ELONGATA 3); histone acetyltransferase	N/A	N/A	N/A	N/A	N/A	N/A	N/A
Glyma04g14730	4.75029	7.71431	6.15604	7.23328	6.89104	11.2597	8.23693	9.74031	9.95262	GO:0009314//response to radiation;GO:0009292//genetic transfer;GO:0016570//histone modification	GO:0003676//nucleic acid binding;GO:0016740//transferase activity;GO:0008134//transcription factor binding	GO:0005667//transcription factor complex	HAF01; DNA binding / histone acetyltransferase	N/A	N/A	N/A	N/A	N/A	N/A	N/A
Glyma15g00250	2.58949	5.46586	5.4573	5.19905	7.76585	9.96828	7.82914	8.71719	8.30243	GO:0009791//post-embryonic development;GO:0043543//protein amino acid acylation	GO:0004468//lysine N-acetyltransferase activity;GO:0046872//metal ion binding;GO:0005515//protein binding	GO:0005622//intracellular	HAC1 (HISTONE ACETYLTRANSFERASE OF THE CBP FAMILY 1); H3/H4 histone acetyltransferase/ histone acetyltransferase/ transcription cofactor	1.07778	N/A	N/A	N/A	N/A	N/A	N/A
Glyma07g00230	8.08442	16.5937	14.9826	14.5391	9.61281	15.1654	9.78136	13.0896	10.8446	GO:0009791//post-embryonic development;GO:0043543//protein amino acid acylation	GO:0004468//lysine N-acetyltransferase activity;GO:0046872//metal ion binding;GO:0005515//protein binding	GO:0005622//intracellular	HAC1 (HISTONE ACETYLTRANSFERASE OF THE CBP FAMILY 1); H3/H4 histone acetyltransferase/ histone acetyltransferase/ transcription cofactor	1.03742	N/A	N/A	N/A	N/A	N/A	N/A
Glyma03g31490.1	5.07858	6.0789	7.4162	4.36317	18.8421	18.7614	17.3049	15.945	17.3689	GO:0009314//response to radiation;GO:0016570//histone modification;GO:0009791//post-embryonic development;GO:0009653//anatomical structure morphogenesis;GO:0010557//positive regulation of macromolecule biosynthetic process	GO:0003676//nucleic acid binding;GO:0004402//histone acetyltransferase activity	GO:0043231//intracellular membrane-bounded organelle;GO:0043234//protein complex	GCN5; DNA binding / H3 histone acetyltransferase/ histone acetyltransferase	N/A	N/A	N/A	N/A	N/A	N/A	N/A
Glyma09g34820	6.91153	13.5306	12.9487	12.219	13.0544	18.5333	13.1517	15.8438	15.1068	GO:0009314//response to radiation;GO:0009292//genetic transfer;GO:0016570//histone modification	GO:0005488//binding	GO:0044464//cell part	HAF01; DNA binding / histone acetyltransferase	N/A	N/A	N/A	N/A	N/A	N/A	N/A
Glyma06g47380	11.4622	22.964	16.9187	17.0975	42.4535	45.3642	43.7993	48.8255	46.3531	GO:0010468//regulation of gene expression;GO:0006325//chromatin organization	GO:0004468//lysine N-acetyltransferase activity;GO:0046914//transition metal ion binding	GO:0043231//intracellular membrane-bounded organelle;GO:0044427//chromosomal part	HAM1 (HISTONE ACETYLTRANSFERASE OF THE MYST FAMILY 1); H3/H4 histone acetyltransferase/ histone acetyltransferase/ nucleic acid binding / zinc ion binding	1.00249	N/A	N/A	N/A	N/A	N/A	N/A
Glyma06g18150	2.89823	4.92215	4.21351	3.50223	16.3625	18.4307	15.6681	17.0168	14.8178	GO:0040007//growth;GO:0009292//genetic transfer	GO:0004468//lysine N-acetyltransferase activity	-	ELO3 (ELONGATA 3); histone acetyltransferase	N/A	N/A	N/A	N/A	N/A	N/A	N/A
Glyma08g24290	7.77406	18.6931	15.3953	15.4741	10.1914	14.7281	10.7038	12.0479	11.3581	GO:0009791//post-embryonic development;GO:0043543//protein amino acid acylation	GO:0004468//lysine N-acetyltransferase activity;GO:0046872//metal ion binding;GO:0005515//protein binding	GO:0005622//intracellular	HAC1 (HISTONE ACETYLTRANSFERASE OF THE CBP FAMILY 1); H3/H4 histone acetyltransferase/ histone acetyltransferase/ transcription cofactor	1.26577	N/A	N/A	N/A	N/A	N/A	N/A

## Sheet: PRMT
GeneID	L0_rpkm	L1_rpkm	L2_rpkm	L3_rpkm	S0_rpkm	S1_rpkm	S2_rpkm	S3_rpkm	S4_rpkm	GO Process	GO Function	GO Component	Annotation	Log2(L1/L0)	Log2(L2/L1)	Log2(L3/L2)	Log2(S1/S0)	Log2(S2/S1)	Log2(S3/S2)	Log2(S4/S3)
Glyma01g00690.1	1.93091	0.607023	0.425926	1.24676	37.3518	19.2727	29.6754	28.7088	27.6515	-	GO:0005515//protein binding;GO:0016274//protein-arginine N-methyltransferase activity	GO:0043231//intracellular membrane-bounded organelle	PRMT11 (ARGININE METHYLTRANSFERASE 11); protein-arginine N-methyltransferase	-1.66946	N/A	N/A	N/A	N/A	N/A	N/A
Glyma09g00240.1	0.098931	0	0.256415	0.107224	2.57838	2.80957	2.94976	3.33535	1.01327	GO:0008152//metabolic process	GO:0008276//protein methyltransferase activity	GO:0043231//intracellular membrane-bounded organelle	PRMT6 (PROTEIN ARGININE METHYLTRANSFERASE 6); methyltransferase/ protein methyltransferase	N/A	N/A	N/A	N/A	N/A	N/A	-1.71881
Glyma07g15390.1	0.479707	0.0843797	0.165777	0.25996	4.16743	3.70016	3.76803	3.18555	3.11954	-	GO:0005515//protein binding;GO:0016274//protein-arginine N-methyltransferase activity	GO:0043231//intracellular membrane-bounded organelle	PRMT11 (ARGININE METHYLTRANSFERASE 11); protein-arginine N-methyltransferase	N/A	N/A	N/A	N/A	N/A	N/A	N/A
Glyma20g00220.1	1.91705	0.566506	0.993742	0.789545	25.212	22.0997	26.1827	24.4423	25.1326	-	GO:0016274//protein-arginine N-methyltransferase activity	GO:0043231//intracellular membrane-bounded organelle	PRMT6 (PROTEIN ARGININE METHYLTRANSFERASE 6); methyltransferase/ protein methyltransferase	-1.75872	N/A	N/A	N/A	N/A	N/A	N/A
Glyma20g23410.1	0.795025	0.615312	0.329694	0.517002	7.01301	7.19156	8.5643	7.90565	7.96188	-	GO:0016274//protein-arginine N-methyltransferase activity	GO:0043231//intracellular membrane-bounded organelle	PRMT6 (PROTEIN ARGININE METHYLTRANSFERASE 6); methyltransferase/ protein methyltransferase	N/A	N/A	N/A	N/A	N/A	N/A	N/A
Glyma04g16850.1	0.822344	0.24797	0.243588	0.477471	35.4456	27.4934	31.8073	30.6649	27.789	-	GO:0008168//methyltransferase activity	-	PRMT3 (PROTEIN ARGININE METHYLTRANSFERASE 3); methyltransferase/ zinc ion binding	N/A	N/A	N/A	N/A	N/A	N/A	N/A
Glyma05g04600.1	1.85399	1.19102	1.4764	0.757166	12.3896	12.4918	13.1543	14.0822	12.8952	-	GO:0016740//transferase activity	-	PRMT7 (PROTEIN ARGININE METHYLTRANSFERASE 7); methyltransferase	N/A	N/A	N/A	N/A	N/A	N/A	N/A
Glyma11g25780.1	0.9774	0.0606788	1.16233	0.654294	27.577	18.0514	20.903	23.3483	23.3024	-	GO:0008276//protein methyltransferase activity	GO:0044464//cell part	PRMT3 (PROTEIN ARGININE METHYLTRANSFERASE 3); methyltransferase/ zinc ion binding	-4.00969	4.25968	N/A	N/A	N/A	N/A	N/A
Glyma06g24600.1	16.5803	13.0811	11.4597	10.2183	136.016	138.619	147.004	141.449	125.66	GO:0003006//reproductive developmental process;GO:0035247//peptidyl-arginine omega-N-methylation	GO:0016274//protein-arginine N-methyltransferase activity	GO:0044424//intracellular part	PRMT10; methyltransferase	N/A	N/A	N/A	N/A	N/A	N/A	N/A
Glyma0048s00320.1	3.51048	0.604065	2.25488	0.785765	33.3148	30.5427	34.315	29.1202	32.3075	-	GO:0016274//protein-arginine N-methyltransferase activity	GO:0044424//intracellular part	PRMT6 (PROTEIN ARGININE METHYLTRANSFERASE 6); methyltransferase/ protein methyltransferase	-2.53889	1.90028	-1.52088	N/A	N/A	N/A	N/A
Glyma17g02960.1	14.9059	6.62709	8.24395	8.26854	51.2665	34.5666	43.3773	46.6745	42.7041	GO:0009908//flower development;GO:0034969//histone arginine methylation;GO:0035247//peptidyl-arginine omega-N-methylation	GO:0016274//protein-arginine N-methyltransferase activity;GO:0042802//identical protein binding;GO:0046983//protein dimerization activity	GO:0043231//intracellular membrane-bounded organelle	protein arginine N-methyltransferase family protein	-1.16944	N/A	N/A	N/A	N/A	N/A	N/A
Glyma15g15830.1	6.62301	3.52559	3.46329	3.0224	39.2219	34.709	34.449	36.4727	38.3942	GO:0009908//flower development;GO:0034969//histone arginine methylation;GO:0035247//peptidyl-arginine omega-N-methylation	GO:0016274//protein-arginine N-methyltransferase activity;GO:0042802//identical protein binding;GO:0046983//protein dimerization activity	GO:0043231//intracellular membrane-bounded organelle	protein arginine N-methyltransferase family protein	N/A	N/A	N/A	N/A	N/A	N/A	N/A
Glyma09g05000.1	7.37941	3.68307	3.46724	2.36394	13.6646	12.4266	13.1464	16.3408	13.12	GO:0009908//flower development;GO:0034969//histone arginine methylation;GO:0035247//peptidyl-arginine omega-N-methylation	GO:0016274//protein-arginine N-methyltransferase activity;GO:0042802//identical protein binding;GO:0046983//protein dimerization activity	GO:0043231//intracellular membrane-bounded organelle	protein arginine N-methyltransferase family protein	-1.0026	N/A	N/A	N/A	N/A	N/A	N/A
Glyma04g20850.2	0.853249	0.327459	0.321673	0.504423	9.87479	7.66928	9.54963	7.40953	6.24227	GO:0003006//reproductive developmental process;GO:0035247//peptidyl-arginine omega-N-methylation	GO:0016274//protein-arginine N-methyltransferase activity	GO:0044424//intracellular part	0	N/A	N/A	N/A	N/A	N/A	N/A	N/A
Glyma07g37680.1	2.20517	2.85928	1.86162	1.77545	13.6101	10.2719	10.8776	11.715	13.3672	GO:0009908//flower development;GO:0034969//histone arginine methylation;GO:0035247//peptidyl-arginine omega-N-methylation	GO:0016274//protein-arginine N-methyltransferase activity;GO:0042802//identical protein binding;GO:0046983//protein dimerization activity	GO:0043231//intracellular membrane-bounded organelle	protein arginine N-methyltransferase family protein	N/A	N/A	N/A	N/A	N/A	N/A	N/A

## Sheet: RNAi
Ago
GeneID	L0_rpkm	L1_rpkm	L2_rpkm	L3_rpkm	S0_rpkm	S1_rpkm	S2_rpkm	S3_rpkm	S4_rpkm	GO Process	GO Function	GO Component	Annotation
Glyma02g12430.1|PACid:16247843	0.589369	0.483789	0.588393	0.378533	13.2379	10.7452	13.4368	17.4169	29.8948	GO:0035195//gene silencing by miRNA;GO:0050793//regulation of developmental process;GO:0030422//production of siRNA involved in RNA interference;GO:0009791//post-embryonic development	GO:0008135//translation factor activity, nucleic acid binding	-	AGO7 (ARGONAUTE7); nucleic acid binding
Glyma07g13730.1|PACid:16267196	0.136533	0.432288	0	0.147978	3.76367	2.01053	2.49508	3.13846	2.99658	GO:0003006//reproductive developmental process	-	GO:0043231//intracellular membrane-bounded organelle	MAGO (MAGO NASHI); protein binding
Glyma02g44260.1|PACid:16250125	4.17813	3.49003	2.31979	1.63107	66.8517	117.864	87.7427	105.256	84.988	GO:0016246//RNA interference;GO:0042742//defense response to bacterium;GO:0006342//chromatin silencing	GO:0008135//translation factor activity, nucleic acid binding	GO:0016604//nuclear body;GO:0000790//nuclear chromatin	AGO4 (ARGONAUTE 4); nucleic acid binding
Glyma11g19650.1|PACid:16284365	6.1477	3.71721	2.56713	2.7994	15.7485	20.9481	20.2642	27.2382	26.7356	GO:0048364//root development;GO:0070076//histone lysine demethylation;GO:0009639//response to red or far red light;GO:0003006//reproductive developmental process;GO:0042445//hormone metabolic process;GO:0035194//posttranscriptional gene silencing by RNA;GO:0048468//cell development;GO:0007126//meiosis;GO:0009887//organ morphogenesis;GO:0009553//embryo sac development;GO:0009725//response to hormo…	GO:0004519//endonuclease activity;GO:0003723//RNA binding	GO:0030874//nucleolar chromatin;GO:0044444//cytoplasmic part	AGO5 (ARGONAUTE 5); nucleic acid binding
Glyma16g34300.1|PACid:16303833	18.6889	12.993	8.88119	7.96877	169.563	206.25	167.863	189.307	206.185	GO:0009725//response to hormone stimulus;GO:0048364//root development;GO:0042445//hormone metabolic process;GO:0045087//innate immune response;GO:0009887//organ morphogenesis;GO:0035194//posttranscriptional gene silencing by RNA;GO:0048468//cell development;GO:0003006//reproductive developmental process;GO:0009639//response to red or far red light	GO:0004519//endonuclease activity;GO:0008135//translation factor activity, nucleic acid binding	GO:0043231//intracellular membrane-bounded organelle;GO:0044444//cytoplasmic part	AGO1 (ARGONAUTE 1); endoribonuclease/ miRNA binding / protein binding / siRNA binding
Glyma15g37170.1|PACid:16300283	1.88013	1.35161	0.875733	1.21083	7.10156	7.39439	6.39473	8.12863	6.48537	-	-	-	AGO6 (ARGONAUTE 6); nucleic acid binding
Glyma12g08860.1|PACid:16286908	0.414931	0.437914	0.430176	0.274825	1.38642	2.18217	2.19498	1.60143	0.899432	GO:0048364//root development;GO:0070076//histone lysine demethylation;GO:0009639//response to red or far red light;GO:0003006//reproductive developmental process;GO:0042445//hormone metabolic process;GO:0035194//posttranscriptional gene silencing by RNA;GO:0048468//cell development;GO:0007126//meiosis;GO:0009887//organ morphogenesis;GO:0009553//embryo sac development;GO:0009725//response to hormo…	GO:0004519//endonuclease activity;GO:0003723//RNA binding	GO:0030874//nucleolar chromatin;GO:0044444//cytoplasmic part	AGO5 (ARGONAUTE 5); nucleic acid binding
Glyma14g04510.1|PACid:16294344	2.72275	0.772001	0.863688	0.57258	64.6472	90.4037	81.7883	94.9913	75.6735	GO:0016246//RNA interference;GO:0042742//defense response to bacterium;GO:0006342//chromatin silencing	GO:0008135//translation factor activity, nucleic acid binding	GO:0016604//nuclear body;GO:0000790//nuclear chromatin	AGO4 (ARGONAUTE 4); nucleic acid binding
Glyma09g29720.1|PACid:16276645	28.9381	35.4982	28.6953	21.631	209.349	220.447	206.914	233.314	221.433	GO:0009725//response to hormone stimulus;GO:0048364//root development;GO:0042445//hormone metabolic process;GO:0045087//innate immune response;GO:0009887//organ morphogenesis;GO:0035194//posttranscriptional gene silencing by RNA;GO:0048468//cell development;GO:0003006//reproductive developmental process;GO:0009639//response to red or far red light	GO:0004519//endonuclease activity;GO:0008135//translation factor activity, nucleic acid binding	GO:0043231//intracellular membrane-bounded organelle;GO:0044444//cytoplasmic part	AGO1 (ARGONAUTE 1); endoribonuclease/ miRNA binding / protein binding / siRNA binding
Glyma01g06370.1|PACid:16243595	0.811772	0.0778852	0.25503	0.266612	15.51	13.351	13.6991	15.5814	24.6671	GO:0009725//response to hormone stimulus;GO:0048364//root development;GO:0042445//hormone metabolic process;GO:0045087//innate immune response;GO:0009887//organ morphogenesis;GO:0050793//regulation of developmental process;GO:0009791//post-embryonic development;GO:0048468//cell development;GO:0030422//production of siRNA involved in RNA interference;GO:0003006//reproductive developmental process;…	GO:0004519//endonuclease activity;GO:0008135//translation factor activity, nucleic acid binding	GO:0043231//intracellular membrane-bounded organelle;GO:0044444//cytoplasmic part	AGO7 (ARGONAUTE7); nucleic acid binding
Glyma15g13260.1|PACid:16298640	0.178978	0.0236115	0.0463886	0	2.9378	3.50623	3.98085	3.77129	2.46601	-	GO:0003676//nucleic acid binding	-	AGO2 (argonaute 2); nucleic acid binding
Glyma13g26240.1|PACid:16291619	1.33853	0.829668	0.572708	0.644774	21.3615	29.9906	24.8494	29.0647	23.1291	-	GO:0003676//nucleic acid binding	-	AGO6 (ARGONAUTE 6); nucleic acid binding
Glyma20g02820.1|PACid:16315313	10.5912	6.29652	5.76216	7.54036	8.4933	8.19666	8.50459	11.5946	9.06113	-	GO:0003676//nucleic acid binding	-	AGO2 (argonaute 2); nucleic acid binding
CMT3
Glyma01g01120.1|PACid:16242997	0.718723	0.054181	0.212894	0.333845	32.7804	28.0249	35.5516	34.4583	34.1776	GO:0016458//gene silencing;GO:0032776//DNA methylation on cytosine;GO:0009793//embryonic development ending in seed dormancy	GO:0005488//binding;GO:0008757//S-adenosylmethionine-dependent methyltransferase activity	GO:0043229//intracellular organelle	CMT3 (chromomethylase 3); DNA (cytosine-5-)-methyltransferase
Glyma11g08860.1|PACid:16283182	0.337105	0	0	0.10439	17.5233	19.299	17.416	19.8767	18.8842	GO:0006325//chromatin organization	GO:0016747//transferase activity, transferring acyl groups other than amino-acyl groups;GO:0008757//S-adenosylmethionine-dependent methyltransferase activity;GO:0003676//nucleic acid binding	GO:0044427//chromosomal part;GO:0043231//intracellular membrane-bounded organelle	CMT3 (chromomethylase 3); DNA (cytosine-5-)-methyltransferase
DCL
Glyma09g02930.1|PACid:16274590	0.962062	0.191298	0.375836	0.302235	14.5774	14.9735	15.2478	22.4067	18.7009	-	GO:0003723//RNA binding;GO:0017111//nucleoside-triphosphatase activity	-	DCL2 (DICER-LIKE 2); ATP binding / ATP-dependent helicase/ RNA binding / double-stranded RNA binding / helicase/ nucleic acid binding / ribonuclease III
Glyma09g02920.1|PACid:16274589	0.459739	0.150581	0.328711	0.652916	12.0296	15.3574	12.8386	17.1678	16.036	-	GO:0003723//RNA binding;GO:0017111//nucleoside-triphosphatase activity	-	DCL2 (DICER-LIKE 2); ATP binding / ATP-dependent helicase/ RNA binding / double-stranded RNA binding / helicase/ nucleic acid binding / ribonuclease III
Glyma17g11230.1|PACid:16305190	2.24745	2.72334	4.22857	1.89455	20.2756	27.3165	17.9336	25.597	23.5467	GO:0006952//defense response;GO:0030422//production of siRNA involved in RNA interference	GO:0003676//nucleic acid binding;GO:0016787//hydrolase activity	GO:0005622//intracellular	DCL4 (DICER-LIKE 4); RNA binding / protein binding / ribonuclease III
Glyma13g22450.1|PACid:16291185	0.47417	0.625543	0.75275	1.22056	5.7334	6.74863	4.74593	7.47836	6.30196	GO:0006259//DNA metabolic process;GO:0045087//innate immune response;GO:0009791//post-embryonic development;GO:0030422//production of siRNA involved in RNA interference;GO:0035195//gene silencing by miRNA	GO:0017111//nucleoside-triphosphatase activity;GO:0003723//RNA binding;GO:0016891//endoribonuclease activity, producing 5'-phosphomonoesters	GO:0043231//intracellular membrane-bounded organelle	DCL4 (DICER-LIKE 4); RNA binding / protein binding / ribonuclease III
Glyma17g11240.1|PACid:16305191	0.973354	1.41416	1.28433	1.24676	8.84456	13.7481	10.7236	13.728	11.9977	GO:0006259//DNA metabolic process;GO:0045087//innate immune response;GO:0009791//post-embryonic development;GO:0030422//production of siRNA involved in RNA interference;GO:0035195//gene silencing by miRNA	GO:0017111//nucleoside-triphosphatase activity;GO:0003723//RNA binding;GO:0016891//endoribonuclease activity, producing 5'-phosphomonoesters	GO:0043231//intracellular membrane-bounded organelle	DCL4 (DICER-LIKE 4); RNA binding / protein binding / ribonuclease III
DRB
Glyma14g07600.1|PACid:16294721	23.4532	20.3351	19.7021	15.8155	27.5915	29.2692	26.003	27.6202	33.3599	-	-	-	DRB2 (DSRNA-BINDING PROTEIN 2); double-stranded RNA binding
Glyma13g40070.1|PACid:16293236	2.63019	2.14907	1.84721	1.42534	33.3816	32.9303	28.7659	26.4376	30.4978	-	GO:0003723//RNA binding	GO:0044424//intracellular part	DRB2 (DSRNA-BINDING PROTEIN 2); double-stranded RNA binding
Glyma12g08070.1|PACid:16286821	12.8251	28.3399	17.0359	12.6365	43.2789	88.2581	57.1563	53.6385	48.5127	-	GO:0003723//RNA binding	GO:0044424//intracellular part	DRB2 (DSRNA-BINDING PROTEIN 2); double-stranded RNA binding
Glyma11g20530.1|PACid:16284471	15.9652	27.4507	20.7932	18.9978	38.9085	57.7945	41.3322	37.0386	42.8265	-	GO:0003723//RNA binding	GO:0044424//intracellular part	DRB2 (DSRNA-BINDING PROTEIN 2); double-stranded RNA binding
Glyma12g29420.1|PACid:16288288	5.19453	4.90315	5.15783	3.17182	24.3849	28.7039	26.6346	19.8448	21.9808	-	GO:0003723//RNA binding	GO:0044424//intracellular part	DRB2 (DSRNA-BINDING PROTEIN 2); double-stranded RNA binding
Glyma19g42970.1|PACid:16314745	2.03168	1.78685	1.2638	1.5414	11.5405	11.6465	11.0082	10.8625	12.1551	-	GO:0003723//RNA binding	GO:0044464//cell part	DRB5 (DSRNA-BINDING PROTEIN 5); double-stranded RNA binding
HEN1
Glyma05g25670.1|PACid:16259606	0.855697	0.512567	0.263743	0.275722	4.10329	4.32994	4.93815	4.77271	5.0307	GO:0006379//mRNA cleavage;GO:0009908//flower development;GO:0045087//innate immune response;GO:0035195//gene silencing by miRNA;GO:0016246//RNA interference	GO:0008168//methyltransferase activity	GO:0043231//intracellular membrane-bounded organelle	HEN1 (HUA ENHANCER 1); RNA methyltransferase
Glyma08g08650.1|PACid:16270438	1.73421	0.38639	0.499424	0.396801	3.90167	3.14148	4.02172	3.91748	3.57123	GO:0006379//mRNA cleavage;GO:0009908//flower development;GO:0045087//innate immune response;GO:0035195//gene silencing by miRNA;GO:0016246//RNA interference	GO:0008168//methyltransferase activity	GO:0043231//intracellular membrane-bounded organelle	HEN1 (HUA ENHANCER 1); RNA methyltransferase
MET1
Glyma06g18790.1|PACid:16263446	2.04046	2.57573	1.93569	2.06696	32.8326	36.2751	36.134	40.0707	39.313	-	GO:0016747//transferase activity, transferring acyl groups other than amino-acyl groups;GO:0008757//S-adenosylmethionine-dependent methyltransferase activity;GO:0003676//nucleic acid binding	GO:0043231//intracellular membrane-bounded organelle	MET1 (METHYLTRANSFERASE 1); methyltransferase
Glyma04g36150.1|PACid:16256907	0.339016	0.0550452	0.0270363	0.0141321	15.7498	15.1686	16.4415	18.17	18.2136	-	GO:0016747//transferase activity, transferring acyl groups other than amino-acyl groups;GO:0008757//S-adenosylmethionine-dependent methyltransferase activity;GO:0003676//nucleic acid binding	GO:0043231//intracellular membrane-bounded organelle	MET1 (METHYLTRANSFERASE 1); methyltransferase
Nrpd
Glyma01g42480.1|PACid:16246062	0.0463267	0.0488928	0.0640385	0.133894	8.08019	5.24634	6.87677	9.62356	12.0505	GO:0006342//chromatin silencing;GO:0007154//cell communication;GO:0016246//RNA interference	GO:0016779//nucleotidyltransferase activity;GO:0005488//binding	GO:0044451//nucleoplasm part	NRPD1A (NUCLEAR RNA POLYMERASE D 1A); DNA binding / DNA-directed RNA polymerase
Glyma11g02920.1|PACid:16282482	0.149355	0.0429894	0.0563064	0.103011	14.0594	11.8536	13.9473	18.1994	24.4492	GO:0006342//chromatin silencing;GO:0007154//cell communication;GO:0016246//RNA interference	GO:0005488//binding;GO:0016740//transferase activity	GO:0044451//nucleoplasm part	NRPD1A (NUCLEAR RNA POLYMERASE D 1A); DNA binding / DNA-directed RNA polymerase
Glyma13g26690.1|PACid:16291668	0.0233429	0.0492717	0.0605013	0.0505993	4.1299	8.13919	6.10683	7.76248	6.42109	GO:0016246//RNA interference	GO:0003676//nucleic acid binding;GO:0034062//RNA polymerase activity	GO:0055029//nuclear DNA-directed RNA polymerase complex;GO:0044451//nucleoplasm part	NRPD1B; DNA binding / DNA-directed RNA polymerase
Glyma15g37710.1|PACid:16300341	0.588271	0	0.0295106	0.0617017	8.33165	15.459	10.5314	13.2316	10.514	GO:0016246//RNA interference	GO:0003676//nucleic acid binding;GO:0034062//RNA polymerase activity	GO:0055029//nuclear DNA-directed RNA polymerase complex;GO:0044451//nucleoplasm part	NRPD1B; DNA binding / DNA-directed RNA polymerase
Glyma06g06480.1|PACid:16261937	1.31429	0.281168	0.0368266	0.269494	30.3191	36.6525	33.1402	37.1065	31.6869	GO:0016246//RNA interference	GO:0003676//nucleic acid binding;GO:0034062//RNA polymerase activity;GO:0001882//nucleoside binding	GO:0055029//nuclear DNA-directed RNA polymerase complex;GO:0000790//nuclear chromatin;GO:0044451//nucleoplasm part	NRPD2A; DNA binding / DNA-directed RNA polymerase
Glyma04g06440.1|PACid:16255065	3.1094	1.0617	1.23257	1.78415	52.4366	53.0213	51.0879	57.9649	49.5817	GO:0016246//RNA interference	GO:0003676//nucleic acid binding;GO:0034062//RNA polymerase activity;GO:0001882//nucleoside binding	GO:0055029//nuclear DNA-directed RNA polymerase complex;GO:0000790//nuclear chromatin;GO:0044451//nucleoplasm part	NRPD2A; DNA binding / DNA-directed RNA polymerase
HST
Glyma19g42930.1|PACid:16314741	4.48306	1.75579	2.75962	3.13169	6.02101	6.42841	5.82779	6.49436	6.40577	GO:0009908//flower development;GO:0009943//adaxial/abaxial axis specification;GO:0009887//organ morphogenesis;GO:0006405//RNA export from nucleus;GO:0045426//quinone cofactor biosynthetic process	GO:0005215//transporter activity	GO:0012505//endomembrane system;GO:0009526//plastid envelope	HST (HASTY); nucleocytoplasmic transporter
rdr
Glyma02g09470.1|PACid:16247518	1.39341	4.00426	4.2816	4.3123	15.0109	39.8013	23.72	31.9356	22.173	GO:0048522//positive regulation of cellular process;GO:0010033//response to organic substance;GO:0051707//response to other organism	GO:0034062//RNA polymerase activity;GO:0005488//binding	-	RDR1 (RNA-DEPENDENT RNA POLYMERASE 1); RNA-directed RNA polymerase/ nucleic acid binding
Glyma05g02000.1|PACid:16258016	0.322568	0.189131	0.111473	0.155382	6.57463	10.0278	7.515	8.40344	7.11458	GO:0007154//cell communication;GO:0010033//response to organic substance;GO:0016246//RNA interference	GO:0005488//binding;GO:0034062//RNA polymerase activity	GO:0031981//nuclear lumen	RDR2 (RNA-DEPENDENT RNA POLYMERASE 2); RNA-directed RNA polymerase
Glyma04g07150.1|PACid:16255147	0.732203	0.605677	0.246196	0.214482	4.2649	5.59919	4.92972	6.71217	6.42805	GO:0048827//phyllome development;GO:0008037//cell recognition;GO:0048437//floral organ development;GO:0045087//innate immune response;GO:0048438//floral whorl development;GO:0030422//production of siRNA involved in RNA interference;GO:0035195//gene silencing by miRNA	GO:0005488//binding;GO:0034062//RNA polymerase activity	GO:0043231//intracellular membrane-bounded organelle	RDR6 (RNA-DEPENDENT RNA POLYMERASE 6); RNA-directed RNA polymerase/ nucleic acid binding
Glyma17g09920.1|PACid:16305029	1.96985	1.36774	1.43314	0.861483	6.37408	10.4142	9.10757	8.89723	6.9612	GO:0007154//cell communication;GO:0010033//response to organic substance;GO:0016246//RNA interference	GO:0005488//binding;GO:0034062//RNA polymerase activity	GO:0031981//nuclear lumen	RDR2 (RNA-DEPENDENT RNA POLYMERASE 2); RNA-directed RNA polymerase
Glyma06g07250.1|PACid:16262033	3.1267	2.36005	1.80544	1.17965	8.03388	8.72142	8.8126	10.0683	8.45491	GO:0048827//phyllome development;GO:0008037//cell recognition;GO:0048437//floral organ development;GO:0045087//innate immune response;GO:0048438//floral whorl development;GO:0030422//production of siRNA involved in RNA interference;GO:0035195//gene silencing by miRNA	GO:0005488//binding;GO:0034062//RNA polymerase activity	GO:0043231//intracellular membrane-bounded organelle	RDR6 (RNA-DEPENDENT RNA POLYMERASE 6); RNA-directed RNA polymerase/ nucleic acid binding
SGS
Glyma07g34530.1|PACid:16268716	3.15769	0	0.125912	0.263261	17.409	19.417	21.6103	20.3486	20.1396	-	-	GO:0016020//membrane	SGS domain-containing protein
Glyma04g38100.1|PACid:16257125	3.73024	8.72823	6.65534	5.07717	22.4061	39.2964	35.2384	32.7918	22.3679	GO:0009791//post-embryonic development;GO:0030422//production of siRNA involved in RNA interference	-	-	SGS3 (SUPPRESSOR OF GENE SILENCING 3)
Glyma05g33260.1|PACid:16260517	4.5358	11.5437	11.5357	9.83204	12.3139	15.4805	15.4736	18.2219	13.0429	GO:0009791//post-embryonic development;GO:0030422//production of siRNA involved in RNA interference	-	-	SGS3 (SUPPRESSOR OF GENE SILENCING 3)
Glyma08g19690.1|PACid:16271764	15.4563	16.061	15.3758	10.8452	1.67173	2.1927	2.20558	1.97764	1.24914	GO:0009791//post-embryonic development;GO:0030422//production of siRNA involved in RNA interference	GO:0005488//binding	-	SGS3 (SUPPRESSOR OF GENE SILENCING 3)
Glyma20g02270.1|PACid:16315246	41.8605	9.28933	10.7059	8.33778	114.559	106.43	131.319	117.182	118.983	-	-	GO:0016020//membrane	SGS domain-containing protein
Glyma06g16960.1|PACid:16263221	7.32821	6.82596	8.66226	7.46116	66.1957	95.2989	92.5371	93.6695	79.173	GO:0009791//post-embryonic development;GO:0030422//production of siRNA involved in RNA interference	-	-	SGS3 (SUPPRESSOR OF GENE SILENCING 3)

## Sheet: Summary
JMJ
GeneID	L0	L1	L2	L3		S0	S1	S2	S3	S4	Annotation
Glyma14g25920.1							39				transcription factor jumonji (jmjC) domain-containing protein, JMJ31
Glyma02g16270.1							3				transcription factor jumonji (jmjC) domain-containing protein, JMJ31
Glyma11g02580.1							4				transcription factor jumonji (jmjC) domain-containing protein, JMJ17
Glyma01g42890.1							9				transcription factor jumonji (jmjC) domain-containing protein, JMJ17
Glyma10g03550.1							7				transcription factor jumonji (jmjC) domain-containing protein
Glyma10g33540.1							1				transcription factor jumonji (jmj) family protein
Glyma07g31750.1									0.1		transcription factor jumonji (jmj) family protein
Glyma08g48350.1							6				transcription factor jumonji (jmjC) domain-containing protein
Glyma09g34040.1	23										transcription factor jumonji (jmj) family protein, JMJ13
Glyma17g01410.1									0.28		transcription factor jumonji (jmjC) domain-containing protein
Glyma06g19010.1									0.21		transcription factor jumonji (jmjC) domain-containing protein
Glyma04g35940.1										3	transcription factor jumonji (jmjC) domain-containing protein, JMJ20
Glyma10g29370.1		3									transcription factor jumonji (jmjC) domain-containing protein, JMJ24
Glyma20g37910.1							17				transcription factor jumonji (jmjC) domain-containing protein, JMJ24
Glyma0103s00290.1							4				transcription factor jumonji (jmjC) domain-containing protein
Glyma01g01860.1				16							transcription factor jumonji (jmj) family protein
Glyma07g39310.2										5.5	transcription factor jumonji (jmjC) domain-containing protein
Glyma12g05890.1							6				transcription factor jumonji (jmjC) domain-containing protein, similar to AtJmj30, demetylate H3K36me2
Glyma11g13910.1							6				transcription factor jumonji (jmjC) domain-containing protein, similar to AtJmj30, demetylate H3K36me2
Glyma20g00440.1									0.06		transcription factor jumonji (jmj) family protein
Glyma10g43080.1							23				IBM1 (increase in bonsai methylation 1); histone demethylase(H3-K9 specific) / transcription factor
Glyma08g48370.1	23										IBM1 (increase in bonsai methylation 1); histone demethylase(H3-K9 specific) / transcription factor
Glyma19g14700.1								17			IBM1 (increase in bonsai methylation 1); histone demethylase(H3-K9 specific) / transcription factor
Glyma20g23860.1							9				IBM1 (increase in bonsai methylation 1); histone demethylase(H3-K9 specific) / transcription factor
Glyma03g01380.1							1				IBM1 (increase in bonsai methylation 1); histone demethylase(H3-K9 specific) / transcription factor
Glyma19g12000.1							14				IBM1 (increase in bonsai methylation 1); histone demethylase(H3-K9 specific) / transcription factor
Glyma11g36250.1				0.19							IBM1 (increase in bonsai methylation 1); histone demethylase(H3-K9 specific) / transcription factor, REF6?
Glyma08g13610.2									1.16		transcription factor, similar to AtJmj4/Jmj14/PKDM78 demethylate H3K4me
Glyma10g35350.1							0				ELF6 (EARLY FLOWERING 6); transcription factor
Glyma20g32160.1							0				ELF6 (EARLY FLOWERING 6); transcription factor
Glyma06g18300.1							0				REF6 (RELATIVE OF EARLY FLOWERING 6); nucleic acid binding / transcription factor/ zinc ion binding
Glyma04g36630.1										0	REF6 (RELATIVE OF EARLY FLOWERING 6); nucleic acid binding / transcription factor/ zinc ion binding
HMT
GeneID	L0	L1	L2	L3		S0	S1	S2	S3	S4	Annotation
Glyma11g05760						20.6979					CLF (CURLY LEAF); transcription factor
Glyma01g39490										17.7526	CLF (CURLY LEAF); transcription factor
Glyma03g38320			0.0672811								SWN (SWINGER); transcription factor
Glyma10g01580			4.8473								SWN (SWINGER); transcription factor
Glyma11g07150						0.0597606					SWN (SWINGER); transcription factor
Glyma02g01540							4.12192				SWN (SWINGER); transcription factor, ASHH1/SDG26
Glyma20g30870							13.107				SDG26 (SET DOMAIN GROUP 26); histone-lysine N-methyltransferase
Glyma10g36720										16.7895	SDG26 (SET DOMAIN GROUP 26); histone-lysine N-methyltransferase, ASHH1
Glyma09g28430								3.14227			ASHH3 (HISTONE-LYSINE N-METHYLTRANSFERASE ASHH3); histone-lysine N-methyltransferase
Glyma16g33220		1.81772									ASHH3 (HISTONE-LYSINE N-METHYLTRANSFERASE ASHH3); histone-lysine N-methyltransferase
Glyma06g29960										12.7828	SDG4 (SET DOMAIN GROUP 4); histone methyltransferase, ASHR3
Glyma08g29010										10.7	ATX2 (ARABIDOPSIS TRITHORAX-LIKE PROTEIN 2); histone methyltransferase(H3-K4 specific)
Glyma18g51890							23.5				ATX2 (ARABIDOPSIS TRITHORAX-LIKE PROTEIN 2); histone methyltransferase(H3-K4 specific)
Glyma07g06190							7.50934				SDG14 (SET DOMAIN PROTEIN 14); DNA binding / protein binding / zinc ion binding
Glyma16g02800						2.3365					SDG14 (SET DOMAIN PROTEIN 14); DNA binding / protein binding / zinc ion binding, ATX3/SDG14
Glyma17g32900							20.2954				SDG14 (SET DOMAIN PROTEIN 14); DNA binding / protein binding / zinc ion binding
Glyma19g39970										0.225573	SDG14 (SET DOMAIN PROTEIN 14); DNA binding / protein binding / zinc ion binding, ATX3/SDG14
Glyma03g37370						3.66334					SDG14 (SET DOMAIN PROTEIN 14); DNA binding / protein binding / zinc ion binding
Glyma12g11060							11.45				SDG2 (SET DOMAIN-CONTAINING PROTEIN 2)
Glyma06g45740							9.5				SDG2 (SET DOMAIN-CONTAINING PROTEIN 2)
Glyma13g38090							14.3				SDG2 (SET DOMAIN-CONTAINING PROTEIN 2), similar to AtSDG2/ATXR3, metylate H3K4me3
Glyma12g32290		10									SDG2 (SET DOMAIN-CONTAINING PROTEIN 2), similar to AtSDG2/ATXR3, metylate H3K4me3
Glyma14g13790							22.126				SDG29 (SET DOMAIN GROUP 29); DNA binding / protein binding / zinc ion binding
Glyma04g41500							14.9294				SDG29 (SET DOMAIN GROUP 29); DNA binding / protein binding / zinc ion binding
Glyma19g17460				0.172262							SDG29 (SET DOMAIN GROUP 29); DNA binding / protein binding / zinc ion binding, SDG2
Glyma15g17030									2.78522		SDG25 (SET DOMAIN PROTEIN 25)
Glyma09g05740									5.88676		SDG25 (SET DOMAIN PROTEIN 25)
Glyma06g15660									4.2734		ATXR5; DNA binding / protein binding
Glyma04g39260										5.0011	ATXR5; DNA binding / protein binding
Glyma02g10600										33.5918	ATXR6; DNA binding / protein binding
Glyma18g52260										31.6072	ATXR6; DNA binding / protein binding
Glyma04g15120									54		SUVH1 (SU(VAR)3-9 HOMOLOG 1); histone methyltransferase
Glyma13g25640						12.4					SUVH1 (SU(VAR)3-9 HOMOLOG 1); histone methyltransferase
Glyma15g35450									15.7		SUVH1 (SU(VAR)3-9 HOMOLOG 1); histone methyltransferase
Glyma19g30390										18.7	SUVH1 (SU(VAR)3-9 HOMOLOG 1); histone methyltransferase
Glyma03g27430							33				SUVH3 (SU(VAR)3-9 HOMOLOG 3); histone methyltransferase, SUVH4?
Glyma19g27690							33.6				SUVH4 (SU(VAR)3-9 HOMOLOG 4); histone methyltransferase(H3-K9 specific)
Glyma13g23490										2.44	SUVH4 (SU(VAR)3-9 HOMOLOG 4); histone methyltransferase(H3-K9 specific)
Glyma16g05210										29.7	SUVH4 (SU(VAR)3-9 HOMOLOG 4); H3-K9 specific
Glyma11g04070									8.9		SUVH5 (SU(VAR)3-9 HOMOLOG 5); histone methyltransferase
Glyma01g41120						3.1696					SUVH6; methyl-CpG binding / methyl-CpNpG binding / methyl-CpNpN binding / methyltransferase
Glyma01g41340							11.7556				SUVH6; methyl-CpG binding / methyl-CpNpG binding / methyl-CpNpN binding / methyltransferase
Glyma11g04300									3.74412		SUVH6; methyl-CpG binding / methyl-CpNpG binding / methyl-CpNpN binding / methyltransferase
Glyma06g47060						0.0732119					SUVH7 (SU(VAR)3-9 HOMOLOG 7); DNA binding / histone-lysine N-methyltransferase/ zinc ion binding
Glyma16g18500							6.48935				SUVH9; histone-lysine N-methyltransferase/ zinc ion binding
Glyma07g19420								7.606			SUVH9; histone-lysine N-methyltransferase/ zinc ion binding
Glyma20g00810								6.21783			SUVH9; histone-lysine N-methyltransferase/ zinc ion binding
Glyma04g42410										8.7	EFS (EARLY FLOWERING IN SHORT DAYS); histone methyltransferase(H3-K36 specific) /(H3-K4 specific) ASHH2/SDG8
Glyma06g12390							8.3				EFS (EARLY FLOWERING IN SHORT DAYS); histone methyltransferase(H3-K36 specific)(H3-K4 specific) ASHH2/SDG8
Glyma13g38290		2.25128									ATXR2 (HISTONE-LYSINE N-METHYLTRANSFERASE ATXR2); zinc ion binding
Glyma12g32180								15.8573			ATXR2 (HISTONE-LYSINE N-METHYLTRANSFERASE ATXR2); zinc ion binding
HDAC
GeneID	L0	L1	L2	L3		S0	S1	S2	S3	S4	Annotation
Glyma11g00220.1									0.331926		HD1 (HISTONE DEACETYLASE 1); basal transcription repressor/ histone deacetylase/ protein binding
Glyma13g06010.1								0.383491			HD1 (HISTONE DEACETYLASE 1); basal transcription repressor/ histone deacetylase/ protein binding
Glyma06g00200.1								4.93185			HD1 (HISTONE DEACETYLASE 1); basal transcription repressor/ histone deacetylase/ protein binding
Glyma01g45660.1			0.242138								HD1 (HISTONE DEACETYLASE 1); basal transcription repressor/ histone deacetylase/ protein binding
Glyma05g02540.2						6					HDA6 (HISTONE DEACETYLASE 6); histone deacetylase
Glyma17g34770.1		10.7556									HDA2; histone deacetylase
Glyma12g30600.1						164					HD2B (HISTONE DEACETYLASE 2B); histone deacetylase
Glyma12g09190.1										26.7756	HDA9 (HISTONE DEACETYLASE 9); histone deacetylase
Glyma05g00460.1							4.41716				HDA05 (HISTONE DEACETYLASE 5); histone deacetylase
Glyma17g05340.1								149.266			HD2C (HISTONE DEACETYLASE 2C); histone deacetylase/ nucleic acid binding / transcription repressor
Glyma06g18850.1								2			HDA6 (HISTONE DEACETYLASE 6); histone deacetylase
Glyma08g44240.1								23.1646			SRT1 (sirtuin 1); DNA binding / NAD or NADH binding / NAD-dependent histone deacetylase/
Glyma19g37540.1									76.9471		HD2C (HISTONE DEACETYLASE 2C); histone deacetylase/ nucleic acid binding / transcription repressor
Glyma05g07990.1							24.7323				HDA15; histone deacetylase
Glyma04g36090.1								29.5669			HDA6 (HISTONE DEACETYLASE 6); histone deacetylase
Glyma17g09320.1							19.9021				HDA6 (HISTONE DEACETYLASE 6); histone deacetylase
Glyma12g09000.1						103.812					HD2C (HISTONE DEACETYLASE 2C); histone deacetylase/ nucleic acid binding / transcription repressor
Glyma11g19480.1										29.0182	HD2C (HISTONE DEACETYLASE 2C); histone deacetylase/ nucleic acid binding / transcription repressor
Glyma06g16260.1	11.1068										SRT2 (SIRTUIN 2); DNA binding / NAD or NADH binding / NAD-dependent histone deacetylase/
Glyma11g19290.1							14.8177				HDA9 (HISTONE DEACETYLASE 9); histone deacetylase
Glyma12g31380.1								46.4979			HDA08; histone deacetylase
Glyma03g34850.1									51.4342		HD2C (HISTONE DEACETYLASE 2C); histone deacetylase/ nucleic acid binding / transcription repressor
Glyma05g32600.1				4.61891							hda14 (histone deacetylase 14); histone deacetylase
Glyma17g13000.1							14.9182				HDA15; histone deacetylase
Glyma04g38730.1	29.1007										SRT2 (SIRTUIN 2); DNA binding / NAD or NADH binding / NAD-dependent histone deacetylase/
Glyma17g08580.1								20.4933			HDA05 (HISTONE DEACETYLASE 5); histone deacetylase
Glyma18g08450.1									20.0737		SRT1 (sirtuin 1); DNA binding / NAD or NADH binding / NAD-dependent histone deacetylase/
HAT
GeneID	L0	L1	L2	L3		S0	S1	S2	S3	S4	Annotation
Glyma17g23240.1							11.9294				GTE6 (GENERAL TRANSCRIPTION FACTOR GROUP E6); DNA binding / H3/H4 histone acetyltransferase
Glyma19g34340.1						12.0396					GCN5; DNA binding / H3 histone acetyltransferase/ histone acetyltransferase
Glyma02g41830.1									57.448		HAG2 (HISTONE ACETYLTRANSFERASE OF THE GNAT FAMILY 2); H4 histone acetyltransferase
Glyma04g16180.1							35.6961				HAM1 (HISTONE ACETYLTRANSFERASE OF THE MYST FAMILY 1); H3/H4 histone acetyltransferase
Glyma14g07140.1									51.7148		HAG2 (HISTONE ACETYLTRANSFERASE OF THE GNAT FAMILY 2); H4 histone acetyltransferase
Glyma04g36790.1							40.1749				ELO3 (ELONGATA 3); histone acetyltransferase
Glyma04g14730.1							11.2597				HAF01; DNA binding / histone acetyltransferase
Glyma15g00250.1							9.96828				HAC1 (HISTONE ACETYLTRANSFERASE OF THE CBP FAMILY 1); H3/H4 histone acetyltransferase
Glyma03g31490.2							0.122531				0
Glyma07g00230.1		16.5937									HAC1 (HISTONE ACETYLTRANSFERASE OF THE CBP FAMILY 1); H3/H4 histone acetyltransferase
Glyma03g31490.1						18.8421					GCN5; DNA binding / H3 histone acetyltransferase/ histone acetyltransferase
Glyma09g34820.1							18.5333				HAF01; DNA binding / histone acetyltransferase
Glyma05g38520.1						10.6662					unknown protein
Glyma19g05420.1						0					HAC1 (HISTONE ACETYLTRANSFERASE OF THE CBP FAMILY 1); H3/H4 histone acetyltransferase
Glyma08g01130.1				25.1546							unknown protein
Glyma06g47380.1									48.8255		HAM1 (HISTONE ACETYLTRANSFERASE OF THE MYST FAMILY 1); H3/H4 histone acetyltransferase
Glyma06g18150.1							18.4307				ELO3 (ELONGATA 3); histone acetyltransferase
Glyma05g38520.2								5			0
Glyma08g24290.1		18.6931									HAC1 (HISTONE ACETYLTRANSFERASE OF THE CBP FAMILY 1); H3/H4 histone acetyltransferase
Glyma14g24040.1										21.3955	H3/H4 histone acetyltransferase
PRMT
GeneID	L0	L1	L2	L3		S0	S1	S2	S3	S4	Annotation
Glyma01g00690.1						37.3518					PRMT11 (ARGININE METHYLTRANSFERASE 11); protein-arginine N-methyltransferase
Glyma04g20850.1							1.0213				PRMT10; methyltransferase
Glyma09g00240.1									3.33535		PRMT6 (PROTEIN ARGININE METHYLTRANSFERASE 6); methyltransferase/ protein methyltransferase
Glyma07g15390.1						4.16743					PRMT11 (ARGININE METHYLTRANSFERASE 11); protein-arginine N-methyltransferase
Glyma20g00220.1								26.1827			PRMT6 (PROTEIN ARGININE METHYLTRANSFERASE 6); methyltransferase/ protein methyltransferase
Glyma20g23410.1								8.5643			PRMT6 (PROTEIN ARGININE METHYLTRANSFERASE 6); methyltransferase/ protein methyltransferase
Glyma04g16850.1						35.4456					PRMT3 (PROTEIN ARGININE METHYLTRANSFERASE 3); methyltransferase/ zinc ion binding
Glyma17g15030.1				0.434629							PRMT7 (PROTEIN ARGININE METHYLTRANSFERASE 7); methyltransferase
Glyma05g04600.1									14.0822		PRMT7 (PROTEIN ARGININE METHYLTRANSFERASE 7); methyltransferase
Glyma11g25780.1						27.577					PRMT3 (PROTEIN ARGININE METHYLTRANSFERASE 3); methyltransferase/ zinc ion binding
Glyma15g10450.1								0.271837			PRMT6 (PROTEIN ARGININE METHYLTRANSFERASE 6); methyltransferase/ protein methyltransferase
Glyma06g24600.1								147.004			PRMT10; methyltransferase
Glyma0048s00320.1								34.315			PRMT6 (PROTEIN ARGININE METHYLTRANSFERASE 6); methyltransferase/ protein methyltransferase
Glyma17g02960.1						51.2665					protein arginine N-methyltransferase family protein
Glyma07g15390.2							0.643768				0
Glyma15g15830.1						39.2219					protein arginine N-methyltransferase family protein
Glyma01g00690.2							0.666844				0
Glyma09g05000.1									16.3408		protein arginine N-methyltransferase family protein
Glyma04g20850.2						9.87479					0
Glyma07g37680.1						13.6101					protein arginine N-methyltransferase family protein

## Sheet: Tree order
JMJ (done)
GeneID	L0	L1	L2	L3		S0	S1	S2	S3	S4	Annotation
Glyma12g05890.1							6				JMJ30
Glyma11g13910.1							6				JMJ30
Glyma10g03550.1							7				JMJ31
Glyma02g16270.1							3				JMJ31
Glyma04g35940.1										3	JMJ20
Glyma11g02580.1							4				JMJ17
Glyma01g42890.1							9				JMJ17
Glyma06g18300.1							19				REF6
Glyma04g36630.1										28	REF6
Glyma10g35350.1							11				ELF6
Glyma20g32160.1							13				ELF6
Glyma09g34040.1	23										JMJ13
Glyma01g01860.2				16							JMJ13
Glyma10g29370.1		3									JMJ24
Glyma20g37910.1							17				JMJ24
Glyma07g39310.2										5.5	JMJ26/29
Glyma14g25920.1							39				JMJ27
Glyma08g48350.1							6				ND
Glyma19g14700.1								17			ND
Glyma0103s00290.1							4				ND
Glyma08g48370.1	23										ND
Glyma19g12000.1							14				ND
Glyma10g43080.1							23				ND
Glyma20g23860.1							9				ND
HMT (done)
GeneID	L0	L1	L2	L3		S0	S1	S2	S3	S4	Annotation
Glyma04g15120.1									54		SUVH1/3/7/8
Glyma13g25640.1						12.4					SUVH1/3/7/8
Glyma15g35450.1									15.7		SUVH1/3/7/8
Glyma19g30390.1										18.7	SUVH1/3/7/8
Glyma03g27430.1							33				SUVH1/3/7/8
Glyma07g19420.1								8			SUVH2/9
Glyma20g00810.1								6			SUVH2/9
Glyma16g18500.1							7				SUVH2/9
Glyma13g23490.1										2.44	SUVH4
Glyma16g05210.1										29.7	SUVH4
Glyma19g27690.1							33.6				SUVH4
Glyma11g04300.1									3.74412		SUVH5/6
Glyma01g41120.1						3					SUVH5/6
Glyma01g41340.1							11.7556				SUVH5/6
Glyma11g04070.1									8.9		SUVH5/6
Glyma11g05760.1						20.6979					CLF
Glyma01g39490.1										17.7526	CLF
Glyma10g01580.5			4.8473								SWN
Glyma02g01540.2							4				SWN
Glyma14g13790.1							22.126				ATXR7
Glyma17g32900.1							20.2954				ATXR7
Glyma09g05740.1									5.88676		ATXR7
Glyma15g17030.1									2.78522		ATXR7
Glyma08g29010.1										10.7	ATX1/2
Glyma18g51890.2							23.5				ATX1/2
Glyma03g37370.2						4					ATX3
Glyma16g02800.1						2					ATX3
Glyma07g06190.1							8				ATX3
Glyma19g17460.2		2.75031									ATX4/5
Glyma04g41500.1							14.9294				ATX4/5
Glyma12g11060.1							11.45				ATXR3
Glyma06g45740.1							10				ATXR3
Glyma13g38090.1							14.3				ATXR3
Glyma12g32290.1		10									ATXR3
Glyma13g38290.1		2.25128									ATXR3
Glyma12g32180.1								15.8573			ATXR3
Glyma20g30870.1							13.107				ASHH1
Glyma10g36720.1										16.7895	ASHH1
Glyma04g42410.1										8.7	ASHH2
Glyma06g12390.2							8				ASHH2
Glyma09g28430.1								3			ASHH3/4
Glyma16g33220.1		1.81772									ASHH3/4
Glyma06g29960.1										12.7828	ASHR3
Glyma04g39260.1										5.0011	ATXR5
Glyma06g15660.1									4.2734		ATXR5
Glyma18g52260.1										31.6072	ATXR6
Glyma02g10600.1										33.5918	ATXR6
HDAC (done)
GeneID	L0	L1	L2	L3		S0	S1	S2	S3	S4	Annotation
Glyma19g37540.1									76.9471		HD2C
Glyma03g34850.1									51.4342		HD2C
Glyma12g30600.1						164					ND
Glyma17g05340.2								149.266			ND
Glyma12g09000.1						103.812					ND
Glyma11g19480.1										29.0182	ND
Glyma06g16260.1	11.1068										SRT2
Glyma04g38730.1	29.1007										SRT2
Glyma08g44240.1								23.1646			SRT1
Glyma18g08450.1									20.0737		SRT1
Glyma12g09190.1										26.7756	HDA9/10/17
Glyma11g19290.1							14.8177				HDA9/10/17
Glyma06g00200.1								5			HDA19
Glyma05g02540.2						6					HDA6
Glyma17g09320.1							19.9021				HDA6
Glyma06g18850.1								2			HDA6
Glyma04g36090.1								29.5669			HDA6
Glyma17g34770.1		10.7556									HDA2
Glyma12g31380.1								46.4979			HDA8
Glyma05g07990.1							24.7323				HDA15
Glyma17g13000.1							14.9182				HDA15
Glyma05g00460.1							4				HDA5
Glyma17g08580.1								20.4933			HDA5
Glyma05g32600.1				4.61891							HDA14
HAT done
GeneID	L0	L1	L2	L3		S0	S1	S2	S3	S4	Annotation
Glyma07g00230.1		16.5937									HAC1/12
Glyma08g24290.1		18.6931									HAC1/12
Glyma15g00250.1							9.96828				HAC1/12
Glyma19g34340.1						12.0396					HAG1
Glyma03g31490.1						18.8421					HAG1
Glyma17g23240.1							11.9294				ND
Glyma14g07140.1									51.7148		HAG2
Glyma02g41830.1									57.448		HAG2
Glyma04g36790.1							40.1749				HAG3
Glyma06g18150.1							18.4307				HAG3
Glyma04g16180.1							35.6961				HAM1/2
Glyma06g47380.1									48.8255		HAM1/2
Glyma04g14730.1							11.2597				HAF1/2
Glyma09g34820.1							18.5333				HAF1/2
PRMT
GeneID	L0	L1	L2	L3		S0	S1	S2	S3	S4	Annotation
Glyma05g04600.1									14.0822		PRMT5/7
Glyma09g05000.1									16.3408		PRMT4a/b
Glyma15g15830.1						39.2219					PRMT4a/b
Glyma07g37680.1						13.6101					PRMT4a/b
Glyma17g02960.1						51.2665					PRMT4a/b
Glyma04g20850.2						9.87479					PRMT10
Glyma06g24600.1								147.004			PRMT10
Glyma09g00240.1									3.33535		PRMT6
Glyma0048s00320.1								34.315			PRMT6
Glyma20g00220.1								26.1827			PRMT6
Glyma20g23410.1								8.5643			ND
Glyma04g16850.1						35.4456					PRMT3
Glyma11g25780.1						27.577					PRMT3
Glyma07g15390.1						4.16743					PRMT1a/b
Glyma01g00690.1						37.3518					PRMT1a/b
