# Supplementary material for: An RNA-Seq Transcriptome Analysis of Histone Modifiers and RNA Silencing Genes in Soybean during Floral Initiation Process
Source: PLoS One. 2013 Oct 16;8(10):e77502. doi: 10.1371/journal.pone.0077502 (PMC3797736; doi:10.1371/journal.pone.0077502)
Supplement: Table S2 — List of genes in 10 clusters of K-mean clustering analysis. (XLSX) [file pone.0077502.s002.xlsx]

## Sheet: Sheet1
Cluster 1	Annotation	Cluster 2	Annotation	Cluster 3		Cluster 4		Cluster 5		Cluster 6		Cluster 7		Cluster 8		Cluster 9		Cluster 10
Glyma03g37370	SDG14 (SET DOMAIN PROTEIN 14); DNA binding / protein binding / zinc ion binding	Glyma01g41120	SUVH6; methyl-CpG binding / methyl-CpNpG binding / methyl-CpNpN binding / methyltransferase	Glyma05g32600	hda14 (histone deacetylase 14); histone deacetylase	Glyma20g23410.1	PRMT6 (PROTEIN ARGININE METHYLTRANSFERASE 6); methyltransferase/ protein methyltransferase	Glyma18g52260	ATXR6; DNA binding / protein binding	Glyma08g44240	SRT1 (sirtuin 1); DNA binding / NAD or NADH binding / NAD-dependent histone deacetylase/ zinc ion binding	Glyma12g32290	"SDG2 (SET DOMAIN-CONTAINING PROTEIN 2), similar to AtSDG2/ATXR3, metylate H3K4me3"	Glyma06g47380	HAM1 (HISTONE ACETYLTRANSFERASE OF THE MYST FAMILY 1); H3/H4 histone acetyltransferase/ histone acetyltransferase/ nucleic acid binding / zinc ion binding	Glyma16g02800	SDG14 (SET DOMAIN PROTEIN 14); DNA binding / protein binding / zinc ion binding	Glyma18g08450	SRT1 (sirtuin 1); DNA binding / NAD or NADH binding / NAD-dependent histone deacetylase/ zinc ion binding
Glyma07g19420	SUVH9; histone-lysine N-methyltransferase/ zinc ion binding	Glyma16g33220	ASHH3 (HISTONE-LYSINE N-METHYLTRANSFERASE ASHH3); histone-lysine N-methyltransferase	Glyma01g01860	transcription factor jumonji (jmj) family protein	Glyma08g29010	ATX2 (ARABIDOPSIS TRITHORAX-LIKE PROTEIN 2); DNA binding / histone methyltransferase(H3-K4 specific)	Glyma11g13910	"transcription factor jumonji (jmjC) domain-containing protein, similar to AtJmj30, demetylate H3K36me2"	Glyma11g25780.1	PRMT3 (PROTEIN ARGININE METHYLTRANSFERASE 3); methyltransferase/ zinc ion binding	Glyma10g01580	SWN (SWINGER); transcription factor	Glyma19g30390	SUVH1 (SU(VAR)3-9 HOMOLOG 1); histone methyltransferase	Glyma04g39260	ATXR5; DNA binding / protein binding	Glyma09g28430	ASHH3 (HISTONE-LYSINE N-METHYLTRANSFERASE ASHH3); histone-lysine N-methyltransferase
Glyma06g18850	HDA6 (HISTONE DEACETYLASE 6); histone deacetylase	Glyma11g04300	SUVH6; methyl-CpG binding / methyl-CpNpG binding / methyl-CpNpN binding / methyltransferase	Glyma04g38730	SRT2 (SIRTUIN 2); DNA binding / NAD or NADH binding / NAD-dependent histone deacetylase/ zinc ion binding	Glyma11g19480	HD2C (HISTONE DEACETYLASE 2C); histone deacetylase/ nucleic acid binding / transcription repressor/ zinc ion binding	Glyma12g31380	HDA08; histone deacetylase	Glyma11g05760	CLF (CURLY LEAF); transcription factor	Glyma10g29370	transcription factor jumonji (jmjC) domain-containing protein	Glyma11g04070	SUVH5 (SU(VAR)3-9 HOMOLOG 5); histone methyltransferase	Glyma06g16260	SRT2 (SIRTUIN 2); DNA binding / NAD or NADH binding / NAD-dependent histone deacetylase/ zinc ion binding	Glyma14g25920	transcription factor jumonji (jmjC) domain-containing protein
		Glyma07g39310	transcription factor jumonji (jmjC) domain-containing protein	Glyma19g17460.2	0	Glyma07g37680.1	protein arginine N-methyltransferase family protein	Glyma03g31490.1	GCN5; DNA binding / H3 histone acetyltransferase/ histone acetyltransferase	Glyma17g32900	SDG14 (SET DOMAIN PROTEIN 14); DNA binding / protein binding / zinc ion binding	Glyma19g12000	IBM1 (increase in bonsai methylation 1); histone demethylase(H3-K9 specific) / transcription factor	Glyma14g13790	SDG29 (SET DOMAIN GROUP 29); DNA binding / protein binding / zinc ion binding	Glyma06g15660	ATXR5; DNA binding / protein binding	Glyma06g18300	REF6 (RELATIVE OF EARLY FLOWERING 6); nucleic acid binding / transcription factor/ zinc ion binding
		Glyma06g12390	EFS (EARLY FLOWERING IN SHORT DAYS); histone methyltransferase(H3-K36 specific) / histone methyltransferase(H3-K4 specific)			Glyma13g25640	SUVH1 (SU(VAR)3-9 HOMOLOG 1); histone methyltransferase	Glyma12g05890	"transcription factor jumonji (jmjC) domain-containing protein, similar to AtJmj30, demetylate H3K36me2"	Glyma17g05340	HD2C (HISTONE DEACETYLASE 2C); histone deacetylase/ nucleic acid binding / transcription repressor/ zinc ion binding	Glyma07g00230	HAC1 (HISTONE ACETYLTRANSFERASE OF THE CBP FAMILY 1); H3/H4 histone acetyltransferase/ histone acetyltransferase/ transcription cofactor	Glyma09g05740	SDG25 (SET DOMAIN PROTEIN 25)	Glyma09g34040	transcription factor jumonji (jmj) family protein	Glyma19g37540	HD2C (HISTONE DEACETYLASE 2C); histone deacetylase/ nucleic acid binding / transcription repressor/ zinc ion binding
		Glyma17g09320	HDA6 (HISTONE DEACETYLASE 6); histone deacetylase			Glyma19g34340	GCN5; DNA binding / H3 histone acetyltransferase/ histone acetyltransferase	Glyma12g09190	HDA9 (HISTONE DEACETYLASE 9); histone deacetylase	Glyma17g08580	HDA05 (HISTONE DEACETYLASE 5); histone deacetylase	Glyma08g24290	HAC1 (HISTONE ACETYLTRANSFERASE OF THE CBP FAMILY 1); H3/H4 histone acetyltransferase/ histone acetyltransferase/ transcription cofactor	Glyma20g23860	IBM1 (increase in bonsai methylation 1); histone demethylase(H3-K9 specific) / transcription factor	Glyma0103s00290	transcription factor jumonji (jmjC) domain-containing protein	Glyma05g04600.1	PRMT7 (PROTEIN ARGININE METHYLTRANSFERASE 7); methyltransferase
						Glyma06g24600.1	PRMT10; methyltransferase	Glyma04g15120	SUVH1 (SU(VAR)3-9 HOMOLOG 1); histone methyltransferase	Glyma17g23240	GTE6 (GENERAL TRANSCRIPTION FACTOR GROUP E6); DNA binding / H3/H4 histone acetyltransferase	Glyma13g38290	ATXR2 (HISTONE-LYSINE N-METHYLTRANSFERASE ATXR2); zinc ion binding	Glyma20g32160	ELF6 (EARLY FLOWERING 6); transcription factor	Glyma08g48370	IBM1 (increase in bonsai methylation 1); histone demethylase(H3-K9 specific) / transcription factor	Glyma16g05210	SUVH4 (SU(VAR)3-9 HOMOLOG 4); double-stranded methylated DNA binding / histone methyltransferase(H3-K9 specific) / methyl-CpG binding / methyl-CpNpG binding / methyl-CpNpN binding
						Glyma15g35450	SUVH1 (SU(VAR)3-9 HOMOLOG 1); histone methyltransferase	Glyma05g07990	HDA15; histone deacetylase	Glyma20g00220.1	PRMT6 (PROTEIN ARGININE METHYLTRANSFERASE 6); methyltransferase/ protein methyltransferase	Glyma17g34770	HDA2; histone deacetylase	Glyma05g00460	HDA05 (HISTONE DEACETYLASE 5); histone deacetylase	Glyma13g23490	SUVH4 (SU(VAR)3-9 HOMOLOG 4); double-stranded methylated DNA binding / histone methyltransferase(H3-K9 specific) / methyl-CpG binding / methyl-CpNpG binding / methyl-CpNpN binding	Glyma02g16270	transcription factor jumonji (jmjC) domain-containing protein
						Glyma20g00810	SUVH9; histone-lysine N-methyltransferase/ zinc ion binding	Glyma06g18150	ELO3 (ELONGATA 3); histone acetyltransferase	Glyma04g16850.1	PRMT3 (PROTEIN ARGININE METHYLTRANSFERASE 3); methyltransferase/ zinc ion binding			Glyma04g16180	HAM1 (HISTONE ACETYLTRANSFERASE OF THE MYST FAMILY 1); H3/H4 histone acetyltransferase/ histone acetyltransferase/ nucleic acid binding / zinc ion binding			Glyma05g02540	HDA6 (HISTONE DEACETYLASE 6); histone deacetylase
						Glyma06g00200	HD1 (HISTONE DEACETYLASE 1); basal transcription repressor/ histone deacetylase/ protein binding	Glyma10g43080	IBM1 (increase in bonsai methylation 1); histone demethylase(H3-K9 specific) / transcription factor	Glyma04g20850.2	0			Glyma09g00240.1	PRMT6 (PROTEIN ARGININE METHYLTRANSFERASE 6); methyltransferase/ protein methyltransferase			Glyma01g39490	CLF (CURLY LEAF); transcription factor
						Glyma14g07140	HAG2 (HISTONE ACETYLTRANSFERASE OF THE GNAT FAMILY 2); H4 histone acetyltransferase/ histone acetyltransferase	Glyma11g19290	HDA9 (HISTONE DEACETYLASE 9); histone deacetylase	Glyma12g32180	ATXR2 (HISTONE-LYSINE N-METHYLTRANSFERASE ATXR2); zinc ion binding			Glyma18g51890	ATX2 (ARABIDOPSIS TRITHORAX-LIKE PROTEIN 2); DNA binding / histone methyltransferase(H3-K4 specific)			Glyma16g18500	SUVH9; histone-lysine N-methyltransferase/ zinc ion binding
						Glyma02g10600	ATXR6; DNA binding / protein binding			Glyma08g48350	transcription factor jumonji (jmjC) domain-containing protein			Glyma03g27430	SUVH3 (SU(VAR)3-9 HOMOLOG 3); histone methyltransferase			Glyma17g13000	HDA15; histone deacetylase
						Glyma06g29960	SDG4 (SET DOMAIN GROUP 4); histone methyltransferase			Glyma19g14700	IBM1 (increase in bonsai methylation 1); histone demethylase(H3-K9 specific) / transcription factor			Glyma10g03550	transcription factor jumonji (jmjC) domain-containing protein			Glyma09g05000.1	protein arginine N-methyltransferase family protein
										Glyma12g30600	HD2B (HISTONE DEACETYLASE 2B); histone deacetylase			Glyma01g42890	transcription factor jumonji (jmjC) domain-containing protein			Glyma07g06190	SDG14 (SET DOMAIN PROTEIN 14); DNA binding / protein binding / zinc ion binding
										Glyma04g36090	HDA6 (HISTONE DEACETYLASE 6); histone deacetylase			Glyma15g00250	HAC1 (HISTONE ACETYLTRANSFERASE OF THE CBP FAMILY 1); H3/H4 histone acetyltransferase/ histone acetyltransferase/ transcription cofactor			Glyma04g36630	REF6 (RELATIVE OF EARLY FLOWERING 6); nucleic acid binding / transcription factor/ zinc ion binding
										Glyma12g09000	HD2C (HISTONE DEACETYLASE 2C); histone deacetylase/ nucleic acid binding / transcription repressor/ zinc ion binding			Glyma06g45740	SDG2 (SET DOMAIN-CONTAINING PROTEIN 2)			Glyma15g15830.1	protein arginine N-methyltransferase family protein
										Glyma03g34850	HD2C (HISTONE DEACETYLASE 2C); histone deacetylase/ nucleic acid binding / transcription repressor/ zinc ion binding			Glyma01g41340	SUVH6; methyl-CpG binding / methyl-CpNpG binding / methyl-CpNpN binding / methyltransferase			Glyma04g42410	EFS (EARLY FLOWERING IN SHORT DAYS); histone methyltransferase(H3-K36 specific) / histone methyltransferase(H3-K4 specific)
										Glyma04g36790	ELO3 (ELONGATA 3); histone acetyltransferase			Glyma04g14730	HAF01; DNA binding / histone acetyltransferase			Glyma12g11060	SDG2 (SET DOMAIN-CONTAINING PROTEIN 2)
										Glyma07g15390.1	PRMT11 (ARGININE METHYLTRANSFERASE 11); protein-arginine N-methyltransferase			Glyma13g38090	"SDG2 (SET DOMAIN-CONTAINING PROTEIN 2), similar to AtSDG2/ATXR3, metylate H3K4me3"
										Glyma0048s00320.1	PRMT6 (PROTEIN ARGININE METHYLTRANSFERASE 6); methyltransferase/ protein methyltransferase			Glyma10g35350	ELF6 (EARLY FLOWERING 6); transcription factor
										Glyma17g02960.1	protein arginine N-methyltransferase family protein			Glyma20g37910	transcription factor jumonji (jmjC) domain-containing protein
										Glyma10g36720	SDG26 (SET DOMAIN GROUP 26); histone-lysine N-methyltransferase			Glyma09g34820	HAF01; DNA binding / histone acetyltransferase
										Glyma04g35940	transcription factor jumonji (jmjC) domain-containing protein			Glyma02g01540	SWN (SWINGER); transcription factor
										Glyma02g41830	HAG2 (HISTONE ACETYLTRANSFERASE OF THE GNAT FAMILY 2); H4 histone acetyltransferase/ histone acetyltransferase			Glyma20g30870	SDG26 (SET DOMAIN GROUP 26); histone-lysine N-methyltransferase
										Glyma01g00690.1	PRMT11 (ARGININE METHYLTRANSFERASE 11); protein-arginine N-methyltransferase			Glyma15g17030	SDG25 (SET DOMAIN PROTEIN 25)
										Glyma19g27690	SUVH4 (SU(VAR)3-9 HOMOLOG 4); double-stranded methylated DNA binding / histone methyltransferase(H3-K9 specific) / methyl-CpG binding / methyl-CpNpG binding / methyl-CpNpN binding			Glyma04g41500	SDG29 (SET DOMAIN GROUP 29); DNA binding / protein binding / zinc ion binding
														Glyma11g02580	transcription factor jumonji (jmjC) domain-containing protein
